# Supplementary material for: Genome-Wide Identification and Expression Profile of OSCA Gene Family Members in Triticum aestivum L
Source: Int J Mol Sci. 2021 Dec 31;23(1):469. doi: 10.3390/ijms23010469 (PMC8745296; doi:10.3390/ijms23010469)
Supplement: Supplementary file 1 [file ijms-23-00469-s001.zip]

Archive with 5 entries (4 files):
- Supplementary files/Supplementary  Table S2 The MEME motif sequence and length of TaOSCAs.xlsx
- Supplementary files/Supplementary  Table S4 Primers used in this study.xlsx
- Supplementary files/Supplementary Table S1 List of TaOSCA protein sequences.xlsx
- Supplementary files/Supplementary Table S3 Cis-acting elements in TaOSCAs.xlsx
- Supplementary files/
