# Supplementary material for: Genome-Wide Identification and Expression Profile of OSCA Gene Family Members in Triticum aestivum L
Source: Int J Mol Sci. 2021 Dec 31;23(1):469. doi: 10.3390/ijms23010469 (PMC8745296; doi:10.3390/ijms23010469)
Supplement: Supplementary file 1 [file ijms-23-00469-s001.zip › Supplementary files/Supplementary Table S2 The MEME motif sequence and length of TaOSCAs.xlsx]

## Sheet: Sheet1
Motif	Width	Sequence
Motif-1	35	NDPKKEMPAAFVSFKSRYGAAVAAQTQQTSNPTKW
Motif-2	36	LGLVYSVVAPLJLPFJLVYFALGYLVYRNQJJNVYN
Motif-3	29	TEWAPEPRDVYWSNLWIPFVQLWIRRJAI
Motif-4	35	TCYLLYKEYKHIARMRLRFLASSKRRPDQFTVLVR
Motif-5	29	SWIPAALQMTEDEJJAHAGLDAVVYLRIY
Motif-6	21	VEHFFTVYHPDHYLSHQVVYN
Motif-7	22	KDIPRTJAVAIPMQATFFITYV
Motif-8	21	FSVLRKQPINDRVYFPRRYLK
Motif-9	23	FLYTLPTILMLFSKFEGPISHSG
Motif-10	41	QRYESGGLFWPIVHNRIIFSLVJSQIILJGLFSLKEAPVST
