# Supplementary material for: Genome-Wide Identification and Expression Profile of OSCA Gene Family Members in Triticum aestivum L
Source: Int J Mol Sci. 2021 Dec 31;23(1):469. doi: 10.3390/ijms23010469 (PMC8745296; doi:10.3390/ijms23010469)
Supplement: Supplementary file 1 [file ijms-23-00469-s001.zip › Supplementary files/Supplementary Table S4 Primers used in this study.xlsx]

## Sheet: Sheet1
Primer name	Sequence(5' to 3')
Wheat-CDC-F	CAAATACGCCATCAGGGAGAACATC
Wheat-CDC-R	CGCTGCCGAAACCACGAGAC
Q-TaOSCA1-F	AGACACAACAAACCAGCAACC
Q-TaOSCA1-R	GCCTTCAAGATTTGCAAGAGTCT
Q-TaOSCA2-F	GGCATAGAGAAGGCACTACCATT
Q-TaOSCA2-R	ATACTTGGATGCAGTTCTTCGCT
Q-TaOSCA6-F	GGCTTTGAAGCTCTTTCTCTATATCCT
Q-TaOSCA6-R	TGGTATTTGTGAAGGAGGATCGTG
Q-TaOSCA12-F	AACAATCAGAAGGGATCCCTTCAC
Q-TaOSCA12-R	GAAGAAAGTTGCACTTCCAGGAAG
Q-TaOSCA15-F	GCCAGGAATCGCATTGAAAATC
Q-TaOSCA15-R	GATGGATAAAACTGTTAAGCTGCTGG
Q-TaOSCA19-F	ATTGCTCTGAAGATCTTCCTCATACT
Q-TaOSCA19-R	GCTGACTGGTGAAGATAGGTTTG
Q-TaOSCA21-F	AGATCGCACTTATTGTTTTCCTCG
Q-TaOSCA21-R	AGGGTTCTTGATAACTTTTTCCAAAGC
Q-TaOSCA27-F	ACCAGACATGCAGATCTGTGAC
Q-TaOSCA27-R	GAATTTTGGATACAATTAGCGCTGCA
Q-TaOSCA32-F	TCCTCATCTTCGTGAGCATGTAT
Q-TaOSCA32-R	TAGCACCGTCCCATGCTAAGAAT
Q-TaOSCA33-F	ATACAGAGTTTGTCCCCTCGTTC
Q-TaOSCA33-R	ATACAAACCACCGGTGTCATATCT
Q-TaOSCA34-F	AGAAGAAGCTCCCTTTCCTTGAT
15-TaOSCA34-R	GTAGAAGTGCAGCACTTTAGAGC
Q-TaOSCA36-F	TCCTCATCTTCGTGAGCATGTAT
Q-TaOSCA36-R	TAGCACCGTCCCATGCTAAGAAT
Q-TaOSCA37 -F	CACGTTTCCGTATCACACAGAAG
Q-TaOSCA37 -R	TGTGTGCAATTGGCCAATACAAAC
Q-TaOSCA39-F	CTTCACTTCCTTTCCTCTTATGTGC
Q-TaOSCA39-R	CGTTCAGGTATTTCTTTTGGATCAAGG
Q-TaOSCA40 -F	TCTGAACTCATGCAACTCTTTGGTC
Q-TaOSCA40 -R	AGGAAGAAGTAGACTAGCAGAAAAGGT
