# Supplementary material for: Genome-Wide Identification and Expression Profile of OSCA Gene Family Members in Triticum aestivum L
Source: Int J Mol Sci. 2021 Dec 31;23(1):469. doi: 10.3390/ijms23010469 (PMC8745296; doi:10.3390/ijms23010469)
Supplement: Supplementary file 1 [file ijms-23-00469-s001.zip › Supplementary files/Supplementary Table S1 List of TaOSCA protein sequences.xlsx]

## Sheet: Sheet1
>TaOSCA1
MATIKDIGVGAAFNIVTATIFLLIFAFLRLQPINDRIFFPKWYLKGMRDSPSSAGAAVTK
YVNLNVRSYLKFLSWMPAALKMPEEELIEHAGLDSVVYLRIYLTGLKIFVPITILAFAVL
VPVNWTNDTLDDLKVVHSDIDNLSISNIPHGSKRFIAHLVMAYVFTFWTCYVLKNEYERV
ATMRLRFLASEKRRPDQFTVLVRNIPPDPDESVSELVEHFFLVNHPDHYLKHQTVYNANK
LADLVEKKKKMRNWLDYYQNKLERKSKRPTTKTGFLGCFGSEVDAIDHCKSEIEKIGKEE
AEERKKVMKDPKSIMPAAFVSFRSRWGAAVCAQTQQTSNPTLWLTEWAPEPRDVYWSNLS
IPFVSLTVRRLIIGVAFFFLNFFYVIPIAFVQTLANLEGIEKALPFLKPLIESPPIKSFI
QGFLPGLALKIFLIVLPTILMYMSQFEGLISQSSLERRTASKYFIFLFFNVFLGSIVTGS
ALEQLDTYLHASANDIPRIIGVAIPMKATFFITYVMVDGWAGVSLEILRIRAFVLYHLKN
FFLVKTEKDREEAMDPGSICFYWSEPRIQLYFLLGLVYAAVTPLLLPFILVFFALGYVVY
RHQIINVYHQRYESGAQFWPNVHLRIIVALIASQLLLLGLLSTKGLEEATPVLLVLPILT
FWFHKYCTHRYKPAFVRNPLQEAMRKDTLEHAREPNFDLKSYLADSYLHPVFKSDDVDKF
YVAEDPGAEEVIVATKRQSRRTTPVQSKYDGSDRLSVPDSIPER
>TaOSCA2
MATIYDIAVGAALNVVTAVAFLLLFAFLRLQPINDRVYFPKWYLKGTRASPASAGATVAA
AKYINLDMRSYLNFLSWMPAALKMPDDELIQHAGLDSVVYLRIYRTGLKIFVPITILAFA
VLVPLNWTNDTLETLKVVHSDIDKLSISNIPYGSKRFIAHLVMAYVFTFWTCYILMKEYQ
IVAKMRLRFLASEKRRPDQFTVLVRNIPSDPDESVSELVEHFFLVNHPGHYLKHQVVYNT
NKLAGLVEKKKQMQNWLDYYQLKFERKAERPTTKTGFFGCFGSDVDAIDYYRSEIEKIGK
EEADEHKKVMKDPKSIMPAAFVSFRSRWGAAVAAQTQQTSNPTVWLTEWAPEPRDVYWNN
LSIPFVSLTVRRLIIGVAFFFLNFFYVIPIAFVQTLANVEGIEKALPFLEPFIETPTIKS
FIQGFLPGLALKIFLILLPTILMFMSQFEGLVSHSSLERRTASKYFIFLFFNVFLGSIVT
GSALEQLNTYLHQSANDIPRIIGVAIPMKATFFITYVMVDGWTGVALEVLRLKAFIMFHL
KNFFLVKTEKDREEAMDPGSICLYWSEPRIQLYFLLGLVYAVVTPLLLPFILVFFALAYV
VYRHQIINVYNQRYESGAQFWPNVHLRIITALIVSQLLFLGLLSTKGLEEATPALLALPV
LTIWFHKYCKHRYEPAFVRNPLQEVMRKDTLERARERNFDLKAYLADAYLHPVFKSNEAD
KFYVADDPGAEAVIVPTKRQSRRITPVQSEDGGSGRLNLMESVHER
>TaOSCA3
MATLQDLGVSAFINILGAFVFLLLFAVLRIQPINDRVYFPKLYIAGKRAADHRGARRAIN
LNLCTYFKFLSWVPGALRMTQTELIHHAGLDSAVYLRIYTLGLKIFLPVMVVALLVLIPV
NVSGGTLLNLRKDVMFSDIDKLSISNVSPGSNRFFIHLLMAYVFTFWTCFMLYKEYSNVA
FMRLHFLASQKRSADQFTVIVRNIPRVSSHSTSETVDEFFRRNHPDHYLGQQAVYNANRY
AKLVKQKERLQNWLDYYQLKFERHPEKRPTGRTGCFGFYGRQVDQIDYHRARISELDKRI
ASERQRVLNDPKAIMPVSFVTFDSRWGAVVCAQTQQSKNPTQWLTNWAPEPRDVYWQNLA
IPFFSLSIRKFLISIAVFALVFFYMIPIAFVQSLANLEGIERVAPFLRPVIEVKVVKSFL
QGFLPGLALKLFLYILPTVLMIMSKVEGYVSLSSLERRTASKYYYFMLVNVFLGSIIAGT
AFEQLDSFFHDPPSQIPRTIGVAVPMKATFFMTYIMVDGWAGIANEILRVKPLVIYHLKN
MFIVKTERDRERAMDPRSISLGENLPSLQLYFLLGLVYAVVTPILLPFIIVFFAFAYLVY
RHQIINVYNQEYESAAAFWPQVHSRIIASLLISHVTLFGLMSTMKAAYSTPLLIFLPLLT
IWFHKYCKSRFEPAFRKYPLEEAMEKDRMEHASEPSLNLKTYLANAYLHPIFQMFEQEDQ
KEEATIEVRIDKSEHQQQQQHVRSSHSQYEEETSAQTHCHHEERTSSQYQYQYQHQYEYQ
HEETHMRSEQSPPHFVYHPGVEH
>TaOSCA4
MGSLNEIAVAAGINISSALGFLLAFAILRIQPINDRVYFPKWYLKGTRSSPRHIGAGFSK
FVNADFSTYLRFLNWMPAALQMPEPELIEHAGLDAAVYVRIYLLGLKIFVPIALLAFIVL
VPVNWSSGTLEHEKDLNYDEIDKLSISNLGKGSKRFWIHIGMAYVFTFWTFYVLFHEYKV
ITTMRLRFLANQSRRPDQFTVLVRNVPPDPDETVSEHVEHFFAVNHRDHYLSHQIVYNAN
ALAGLVEKKKGLKNWLVYYENQHAHNPAKKPTMKTGLWGLWGRKVDAIEYYKAEIEELCK
QEDVERQKVMSDPNAIMPAAFVSFKSQWGAAVCAQTQQTSNPTVWLTEWAPEPRDVYWPN
LAIPFVELSVRRLIISVALFFLTFFFMIPIAFVQSLANLDEIERLLPFLKPIIERNSLKS
VIQGFLPGIALKIFLILLPMFLMTMSKMEGHISISGLDRRTASTYFMFLFVNVFLGSVIT
GTAFQQLDTFIHQPANKIPETVGESIPMKATFFITYVMVDGWAGIAAEVLRLKPLVMFHI
KNTFLVRTEQDRQQAMDPGSLDFGTTEPRIQLYFLLGLVYAVVTPILLPFIIVFFSLAYL
VFRHQIINVYNQQYESGALFWPDVQTRLIAALIVSQILLLGLLSTQEAEKSTVALLPLPV
LTIWFHYVCKGRFEPAYVKFPLQEAMVKDTLQRANDPTMSLREYLKDAYVHPVFQKDDMY
ELVAMDEEEKNPTVATKRQSRMNTPAESKFNSSVGTSEGEFSRMHPA
>TaOSCA5
MATIYDIGLGAAFNIVTATIFLLIFAFLRLQPVNDRVFFPKWYLKGMRDSPSSAGAAVNK
YVNLDVRSYLKFLSWMPAALKMPEEELIEHAGLDSVVYLRIYLTGLKIFVPITILAFGVL
VPVNWTNDALDDLKVVHSDIDNLSISNIPYGSKRFIAHLVMAYVFTFWTCYVLKNEYERV
ATMRLRFLASEKRRPDQFTVLVRNIPPDPDESVSELVEHFFLVNHPDHYLKHQTVYNANK
LADLVEKKKKMRNWLDYYQNKFERKSKRPTTKTGFLGCFGSEVDAIDHCKSEIEKIGKEE
AEERIKVMKDPKSIMPAAFVSFRSRWGAAVCAQTQQTSNPTLWLTEWAPEPRDVYWSNLS
IPFVSLTVRRLIIGVAFFFLNFFYVIPIAFVQTLANLEGIEKALPFLKPLIESPSIKSFI
QGFLPGLALKIFLIVLPTILMYMSQFEGLISQSSLERRTASKYFIFLFFNVFLGSIVTGS
ALEQLNTYLHASANDIPRIIGVAIPMKATFFITYVMVDGWAGVSLEILRIRAFVLYHLKN
FFLVKTEKDREEAMDPGSICFYWSEPRIQLYFLLGLVYAAVTPLLLPFILVFFALGYVVY
RHQIINVYHQRYESGAQFWPNVHLRIIVALIASQLLLLGLLSTKGLEEATPVLLVLPILT
FWFHKYCTHRYKPAFVRNPLQEAMRKDTLEHAREPNFDLKSYLADSYLHPVFKSDDVDKF
YVADDPGAEEVIVATKRQSRRTTPVQSKYDGSERLSVPDSIPER
>TaOSCA6
MATLQDLGVSAFINILGAFVFLLLFAVLRIQPINDRVYFPKLYIAGKRAADHRGARRAIN
LNLCTYFKFLSWVPGALRMTQTELIHHAGLDSAVYLRIYTLGLKIFLPVMVVALLVLIPV
NVSGGTLLNLRKDVMFSDIDKLSISNVSPGSNRFFIHLLMAYVFTFWTCFMLYKEYSNVA
FMRLHFLASQKRCADQFTVIVRNIPRVSSHSTSEAVDEFFRRNHPDHYLGQQAVYNANRY
AKLVKQKERLQNWLDYYQLKFERHPEKRPTGRTGCFGFCGRQVDQIDYYRARISELDKRI
ASERHRVLNDPKAVMPVSFVTFDSRWGAAVCAQTQQSKNPTQWLTNWAPEPRDVYWQNLA
IPFFSLSIRKFLISIAVFALVFFYMIPIAFVQSLANLEGIERVAPFLRPVIEVKVVKSFL
QGFLPGLALKLFLYILPTVLMIMSKVEGYVSLSSLERRTASKYYYFMLVNVFLGSIIAGT
AFEQLDSFFHDPPSQIPRTIGVAVPMKATFFMTYIMVDGWAGIANEILRVKPLVIYHLKN
MFIVKTERDRERAMDPRSIALGENLPSLQLYFLLGLVYAVVTPILLPFIIVFFAFAYLVY
RHQIINVYNQEYESAAAFWPQVHSRIIASLLISHVTLFGLLSTMKAAYSTPLLIFLPLLT
LWFHKYCKSRFEPAFRKYPLEEAMEKDVMEHASEPSLNLKTYLANAYLHPIFHMFEQEDQ
KEEATIEVRIDKSEQQQQHVRSSHSQYEEETSAQTHYHHEERSSSQYQYQYQHQYQYQHE
ETHMRSEQSPPHFVYHHGVEH
>TaOSCA7
MGSLNEIAVAAGINISSALGFLLAFAILRIQPINDRVYFPKWYLKGTRSSPRHLGAGFSK
FVNADLSTYLRFLNWMPAALQMPEPELIEHAGLDAAVYVRIYLLGLKIFVPIALLAFIVL
VPVNWSSGTLEHEKDLNYDEIDKLSISNLGKGSKRFWIHIAMAYVFTFWTFYVLFHEYKV
ITTMRLRFLANQSRRPDQFTVLVRNVPPDPDETVSEHVEHFFAVNHRDHYLSHQIVYNAN
ALVGLVEKKKGLKNWLVYYENQHAHNPAKKPTMKTGLWGLWGRKVDAIEYYKAEIAELCK
QEDVERQKVMSDPNAIMPAAFVSFKSQWGAAVCAQTQQTSNPTVWLTEWAPEPRDVYWPN
LAIPFVELSVRRLIIAVALFFLTFFFMIPIAFVQSLANLDEIERLLPFLKPIIERNSLKS
VIQGFLPGIALKVFLILLPMFLMTMSKMEGHISISGLDRRTASTYFMFLFVNVFLGSVIT
GTAFQQLDTFIHQPANKIPETVGESIPMKATFFITYVMVDGWAGIAAEVLRLKPLVMFHI
KNTFLVRTEQDRQQAMDPGSLDFGTTEPRIQLYFLLGLVYAVVTPILLPFIIVFFSLAYL
VFRHQIINVYNQQYESGALFWPDVQTRLIAALIVSQILLLGLLSTQEAEKSTVALLPLPV
LTIWFHYVCKGRFEPAYVKFPLQEAMVKDTLQRANDPTMSLREYLKDAYVHPVFQKDDMY
ELIAMDEEEKNPTVATKRQSRMNTPVESKFNSSVGTSEGEFSRMHPA
>TaOSCA8
MATIKDIGVGAAFNIVTATIFLLIFAFLRLQPINDRIYFPKWYLKGMRDSPSSAGAAVTK
YVNLNVRSYLKFLSWMPAALKMPEEELIEHAGLDSVVYLRIYLTGLKIFLPITILAFAVL
VPVNWTNDTLDDLKVVHSDIDNLSISNIPYGSKRFIAHLVMAYVFTFWTCYVLKNEYERV
ATMRLRFLASEKRRPDQFTVLVRNIPPDPDESVSELVEHFFLVNHPDHYLKHQTVYNANK
LADLVEKKKKMRNWLDYYQNKLERKSKRPTTKTGFLGCFGSEVDAIDHCKSEIEKIGTEE
AEERKKVMKDPKSIMPASFVSFRSRWGAAVCAQTQQTSNPTLWLTEWAPEPRDVYWSNLS
IPFVSLTVRRLIIGVAFFFLNFFYVIPIAFVQTLANLEGIEKALPFLKPLIESPPIKSFI
QGFLPGLALKIFLIVLPTILMYMSQFEGLISQSSLERRTASKYFIFLFFNVFLGSIVTGS
ALEQLDTYLHASANDIPRIIGVAIPMKATFFITYVMVDGWAGVSLEILRIRAFVLYHLKN
FFLVKTEKDREEAMDPGSICFYWSEPRIQLYFLLGLVYAAVTPLLLPFILVFFALGYVVY
RHQIINVYHQRYESGAQFWPNVHLRITVALIASQLLLLGLLSTKGLEEATPVLLVLPILT
FWFHKYCTHRYKPAFVRNPLQEAMRKDTLEHAREPNFDLKSYLADSYLHPVFKSDDVDKF
YVAEDPGAEEVIVATKRQSRRTTPVQSKYDGSDRLSVPDSIPER
>TaOSCA9
MATIHDIAVGAAFNIVTAVAFLLLFAFLRLQPVNDRVYFPKWYLKGTRASPASAGATVAA
AKYINLDIRSYLKFLSWMPAALKMPDDELIQHAGLDSVIYLRIYRTGLKIFVPIMILAFA
LLVPLNWTNDTLESLKVVHSDIDKLSISNIPYGSKRFIAHLVMAYVFTFWTCYVLMKEYQ
IVAKMRLRFLASEKRRPDQFTVLVRNIPSDPDESVSELVEHFFLVNHPGHYLKHQVVYNT
NKLAGLVEKKKQMQNWLDYCQLKFERKAERPTTKTGFFGCFGSDVDAIDYYKSEIEKIGK
EEAEEHKKVMKDPKSIMPAAFVSFRSRWGAAVAAQTQQTSNPTVWLTEWAPEPRDVYWNN
LSIPFVSLTVRRLIIGVAFFFLNFFYVIPIAFVQTLANLEGIEKALPFLEPFIETPSIKS
FIQGFLPGLALKIFLILLPTILMFMSQFEGLVSQSSLERRTASKYFIFLFFNVFLGSIVT
GSALEQLNTYLHQSANDIPRVIGVAIPMKATFFITYVMVDGWTGVALEVLRLRAFIMFHL
KNFFLVKTEKDREEAMDPGSICLYWSEPRIQLYFLLGLVYAVVTPLLLPFILVFFALAYV
VYRHQIINVYNQRYESGAQFWPNVHLRIITALIVSQLLLLGLLSTKGLEEATPALLVLPV
LTIWFHKYCKHRYEPAFVRNPLQEVMRKDTLERARERNFDLKAYLADAYLHPVFKSNEVD
KFYVADDPGAVEVIVPTKRRSRRITPVQSEDGGSDRLSVMESVQER
>TaOSCA10
MATLQDLGVSAFINILGAFVFLLLFAVLRIQPINDRVYFPKLYIAGKRAADHRGARRAIN
LNLCTYFKFLSWVPGALRMTQTELIHHAGLDSAVYLRIYTLGLKIFLPVMVVALLVLIPV
NVSGGTLLNLRKDVMFSDIDKLSISNVSPGSNRFFIHLLMAYVFTFWTCFMLYQEYSNVA
FMRLHFLASQKRCADQFTVIVRNIPRVSSHSTSETVDEFFRRNHPDHYLGQQSVYNANRY
AKLVKQKERLQNWLDYYQLKFERHPEKRPTGRTGCFGFCGRKVDQIDYYRARISELDKRI
ASERHRVLNDPKAVMPVSFVTFDSRWGAAVCAQTQQSKNPTQWLTNWAPEPRDVYWQNLA
IPFFSLSIRKFLISIAVFALVFFYMIPIAFVQSLANLEGIERVAPFLRPVIEVKVVKSFL
QGFLPGLALKLFLYILPTVLMIMSKVEGYVSLSSLERRTASKYYYFMLVNVFLGSIIAGT
AFEQLDSFFHDPPSQIPRTIGVAVPMKATFFMTYIMVDGWAGIANEILRVKPLVIYHLKN
MFIVKTERDRERAMDPRSIALGENLPSLQLYFLLGLVYAVVTPILLPFIIVFFAFAYLVY
RHQIINVYNQEYESAAAFWPQVHSRIIASLLISHVTLFGLLSTMKAAYSTPLLIFLPLLT
IWFHKYCKSRFEPAFRKYPLEEAMEKDRMEHASEPSLNLKTYLANAYLHPIFHMFEQEDQ
KEEATIEVRIDKSEHQQQQHVRSSHSQYEEETSAQTHYHHEERTSSQYQYQYQHQYQYQL
EETHMRSEQSPPHFVYHPGVDH
>TaOSCA11
MGSLNEIAIAAGINISSALGFLLAFAILRIQPINDRVYFPKWYLKGTRSSPRHIGAGFSK
FVNADLSTYLRFLNWMPAALQMPEPELIEHAGLDAAVYVRIYLLGLKIFVPIALLAFIVL
VPVNWSSGTLEHEKDLNYDEIDKLSISNLGKGSKRFWIHIGMAYVFTFWTFYVLFHEYKV
ITTMRLRFLANQSRRPDQFTVLVRNVPPDPDETVSEHVEHFFAVNHRDHYLSHQIVYNAN
ALAGLVEKKKGLKNWLVYYENQHAHNPAKKPTMKTGLWGLWGRKVDAIEYYKAEIEELCK
QEDVERQKVMSDPNAIMPAAFVSFKSQWGAAVCAQTQQTSNPTVWLTQWAPEPRDVYWPN
LAIPFVELSVRRLIISVALFFLTFFFMIPIAFVQSLANLDEIERLLPFLKPIIERNSLKS
VIQGFLPGIALKIFLILLPMFLMTMSKMEGHISISGLDRRTASTYFMFLFVNVFLGSVIT
GTAFQQLDSFIHQPANKIPETVGESIPMKATFFITYVMVDGWAGIAAEVLRLKPLVMFHI
KNTFLVRTEQDRQQAMDPGSLDFGTTEPRIQLYFLLGLVYAVVTPILLPFIIVFFSLAYL
VFRHQIINVYNQQYESGALFWPDVQTRLIAALIVSQILLLGLLSTQEAEKSTVALLPLPV
LTIWFHYVCKGRFEPAYVKFPLQEAMVKDTLQRANDPTLSLREYLKDAYVHPVFQKDDMY
ELVTMDEEKNPTVATKRQSRMNTPVESKFNSSVGTDEGEFSRMHPA
>TaOSCA12
MDISSFVTSLLTSFVIFVVLVLVFTWLSRRPGNAPVYYPSVLLRGLDPWEGRGRGTRSPV
GWIRQAFTASEADVVAAGGVDAAVYLVFLSSVLAILVVSGIVLLPLLLPLAATDHALENS
AGFKNGKEAQNFTIIERLALGNVQKKSMRLWAFILSVYWVSFVTYLVLWKSYKHVSNLRA
AARSTSDVKPEEFAVLVRDVPIPPPDQTIKDSVDSYFRVLHPDTFYKAMVVTDNKEADKI
FQEIEGHKHKIAHAEAVYAESKKGNKPEGTKPTHRTGLLGLIGKKVDTMEYCNGEIKELL
PKLEAEQKSTLHDKQQRAAIVFFNSRAAAASASQTLHAQLFDKWTVTEAPEPRDMIWSNL
PKKIYERHTRQTVVYFIVFLTVFFYTIPITAVSAVTTLEKLREKLPFLKVVVDQQVIKTV
LQAYLPQLALIVFLALLLSLCFSQSQKGSLHRAM
>TaOSCA13
MGSLNDIGVAAGINILSAVGFLLVFAVVRIQPINDRVYFPKWYLKGTRSSPRHIGNVLSK
FVNADVSTYLRFLNWMPAALKMPEPELIEHAGLDSAVYVRIYLLGLKIFVPITVLAFAVL
VPVNWTSATLGDDEEGLSYDQIDKLSISNLGPGSKRFWVHIGMAYVFTFWTFYVLYHEYK
VITTMRLHFLANQNRRPDQFTVLVRNIPVDPDETVGEHVEHFFAVNHREHYLSHQVAYNA
NALASLVKKKKGLQNWLVYYENQHAKNPEKELTIKTGLWGLWGEKVDALQHYKTTIEELC
KQEDEGRQKVISDPKAIMPAAFVSFNSQWGAAVCAQTQQTSNPTVWLTEWAPEPRDVYWP
NLAIPFVELSIRRLIMAVALFFLTFFFMVPIALVQSVANLDDIERVLPFLKPIIERNGPR
SVIQGFLPGIALKIFLIFLPTILMAMSKIEGHVSLSGLERKTASKYFLFIFVNVFLGSVV
AGTAFQQLNSFIHQSTNKIPETIGESIPMKATFFITYIMVDGWAGIAAEVLRLKPLIMFH
IKNTFLVRTEQDREQAMDPGSLEFGSTEPRIQLYFLLGLVYAVVTPIILPFIIVFFGLAY
LVFRHQIINVYNQQYESGAQFWPDVHGRIVTALVISQILLIGLLSTQEADQSTVALLPLP
VLAIWFHYVCKGRFEPAYIKFPLQAGSKRILLISSPYITADDIHIVSNVKRELRLMFAGG
HGEGHAATGKRPDAEPERVPQGRIRAPRLPQR
>TaOSCA14
MDISSFVTSLLTSFVIFAVLVLVFTWLSRRPGNAPVYYPSVLLRGLDPWEGRGRGTRSPV
GWIRQAFAASEADVVAASGVDAAVYLVFLSSVLAILAFSGIVLLPVLLPVAGTDHALEDS
TGRVPRNVTDFERLALGNVQDGSARLWAFIFAVYWVSFVTYFILWRSYKHVSNLRAAARS
TSDVKPEEFAMLVRDVPVPPPNQTIKDSVDSYFRALHPDTFYKAMVVTDITKADKIFQEI
EGHKHKIAHAEAVYAESKIANRPEGTRPTHRTGFLGLIGKKVDTLEYCNEKIKELLPKLE
DEQKSTLSEKQQRAAFVFFNSRAAAASASQTLHAQMFDEWTVTEAPEPRAVIWTNLPRKI
YDRQTRQTVVYLIVFVTVVFYMIPITAISAVTTLEQLRKKLPFLKVVVDQPLLKTVLQAY
LPQIALIVFLALLPTLLVFLSKSEGIPSQSHVVRASSGKYFYFIVFNVFIGYAIGSSLFS
ALQKVIENPTGIVTTLGSRLPGNATFFLTFVALKFFVGYGLELSRLVPLIIFHLKRKYLC
KTEDEVRAAWAPGDLGYNTRVPNDLLIVTLVMCYSVIAPLILPFGVAYFALGWLIAKNQV
LRVYVPIYESNGRMWPHMHTRIIAALMIYQATMLGIIGLKRFYYSTILAPLLAISLIFAY
TCHTRFYPAFAKTPLEVASQQLKETPNMSTIYTAYIPACLKPEKLEDVEVFEDAQSRTTS
RAPSF
>TaOSCA15
MGSLNDIGVAAGINILSAVGFLLVFAVVRIQPINDRVYFPKWYLKGTRSSPRHIGNVLSK
FVNADVSTYLRFLNWMPAALKMPEPELIEHAGLDSAVYVRIYLLGLKIFVPITVLAFAVL
VPVNWTSATLGDDEEGLSYDQIDKLSISNLGQGSKRFWVHIGMAYVFTFWTFYVLYHEYK
VITTMRLHFLANQNRRPDQFTVLVRNIPADPDETVGEHVEHFFAVNHREHYLSHQVVYNA
NTLASLVEKKKGLQNWLVYYENQHAKNPEKELIIKTGLWGLWGEKVDALQHYKTTIEELC
KQEDEERQKVISDPKAIMPAAFVSFNSQWGAAVCAQTQQTSNPTVWLTEWAPEPRDVYWP
NLAIPFVELSIRRLIMAVALFFLTFFFMVPIALVQSVANLDDIERVLPFLKPIIERNGPR
SVIQGFLPGIALKIFLIFLPTILMAMSKIEGHVSLSGLERRTASKYFLFIFVNVFLGSVV
AGTAFQQLNSFIHQSTNKIPETIGESIPMKATFFITYIMVDGWAGIAAEVLRLKPLIMFH
IKNTFLVRTEQDREQAMDPGSLEFGSTEPRIQLYFLLGLVYAVVTPIILPFIIVFFGLAY
LVFRHQIINVYNQQYESGAQFWPDVHGRIVTALVISQILLIGLLSTQEAEQSTVALLPLP
ILTIWFHYVCKGRFEPAYIKFPLQEAMVKDTLQRANDPTLNLREYLKGAYVHPVFRSGDM
YELLAMDEEENPHLVATKRRSRMTTPVDSKFNSSSGTNEGEFSQLRPS
>TaOSCA16
MDISSFVTSLLTSFLIFAVLVLVFTWLSRRPGNAPVYYPSVLLRGLDPWEGRGRGTRSPV
GWIRQAFAASEADVVAASGVDAAVYLVFLSSVLAILAFSAIVLLPVLLPVAGTDHALEDS
TGRVPRNVTDFERLALGNVQDRSARLWAFIFAVYWVSFVTYFILWRSYKHVSNLRAAARS
TSDVKPEEFAMLVRDVPVPPPNQTIKDSVDSYFRALHPDTFYKAMVVTDITKADQIFQEI
EGHRHKIAHAEAVYAESKTSNRPEGTRPTHRTGFLGLIGKKVDTLEYCNEKIKELLPKLE
DEQKSTLSEKQQRAAFVFFNSRAAAASASQTLHAQMFDEWTVTEAPEPRAVIWTNLPRKI
YDRQTRQTVVYLIVFVTVVFYMIPITAISAVTTLDKLREKLPFLKVVVDQPLLKTVLQAY
LPQIALIVFLALLPTLLVFLSKSEGIPSQSHVVRASSGKYFYFIVFNVFIGYAIGSSLFS
ALQKVIENPTGIVTTLGSRLPGNATFFLTFVALKFFVGYGLELSRLVPLIIFHLKRKYLC
KTEDEVLRVYVPSYESNGRMWPHMHTRIIAALMIYQATMLGIIGLKKFYYSAILTPLLAI
SLIFAYTCHTRFYPAFAKTPLEVASQQLKETPNMSTIYTAYIPPCLKPEKLEDVEVFEDA
QSRTTSRAPSF
>TaOSCA17
MGSLNDIGVAAGINILSAVGFLLVFAVVRIQPINDRVYFPKWYLKGTRSSPRHIGNVLSK
FVNADVSTYLRFLNWMPAALKMPEPELIEHAGLDSAVYVRIYLLGLKIFVPITVLAFSVL
VPVNWTSATLGDDEEGLSYDQIDKLSISNLGQGSKRFWVHIGMAYVFTFWTFYVLYHEYK
VITTMRLHFLANQNRRPDQFTVLVRNIPADPDETVGEHVEHFFAVNHREHYLSHQVVYNA
NTLASLVEKKKGLQNWLVYYENQHAKNPEKELIIKTGLWGLWGEKVDALQHYKTTIEELC
KQEDEERQKVISDPKAIMPAAFVSFNSQWGAAVCAQTQQTSNPTVWLTEWAPEPRDVYWP
NLAIPFVELSVRRLIMAVALFFLTFFFMVPIALVQSVANLDDIERVLPFLKPIIERNGPR
SVIQGFLPGIALKIFLIFLPTILMAMSKIEGHVSLSGLERRTASKYFLFIFVNVFLGSVV
AGTAFQQLNSFIHQSTNKIPETIGESIPMKATFFITYIMVDGWAGIAAEVLRLKPLIMFH
IKNTFLVRTEQDREQAMDPGSLEFGSTEPRIQLYFLLGLVYAVVTPIILPFIIVFFGLAY
LVFRHQIINVYNQQYESGAQFWPGVHGRIVTALVISQILLIGLLSTQEAEQSTVALLPLP
VLTIWFHYVCKGRFEPAYIKCPLQEAMVKDTLQRANDPMLNLREYLKGAYEHPVFRSGDV
YELLAMDEEENPHLVATKRRSRMTTPVDSKFNSSSGTNEGEFSRLRPS
>TaOSCA18
MDIPSFVTSILTSLAVFVVLVLVFTWLSRRPGNATVYYPSLLLRGLDPWEGRGRGTRSPV
GWIRQAFTASEPDVVAAGGVDAAVYLVFLSSMFAILAFAGIVLLPVLLPIAGTDNALEDS
TGRMPSNVTHFEILSLANIEDRSMRLWAFISAVYWVSFVTYFILWRSYKHVSNLRAAARS
TSEVKPQEFAMLVRDVPIPPPNQTIKDSVDSYFRALHPDTFYKAMVVTDITKVDKIFQEI
EGHKHKIAHAEAVYAESKTANRPEGTRPTHKTGFRGLIGKKVDTIEYCNEQIKELLPKLE
DERKSALSEKQQRAAFVFFNSRAAAASASQTLHAQMFDEWTVTEAPEPREVIWANLPRKI
YDRHTRQTVVYLIVFVTVAFYMIPITAISAVTTLEKLREKLPFLKVVVDQPFVKTVLQAY
LPQIALIVFLAVLPTLLVFLSKSEGIPSQSHVVRAASGKYFYFIVFNVFIGYAIGSSLFS
ALEKVIKNPTGIFMTLATRLPGTATFFFTFVALRCFVGYGLELSRLVPLIIFHLKRKYIC
KTEDEVRAAWVPGNLRYNTRVPNDMLIVTIVLCYSVITPLILPFGVAYFALGWLIAKNQV
LRVYVPSYESNGRMWPHMHTRIIAALMIYQATMIGIISLKKFYYSTILTPLLVISLIFAR
TCHARFYPAFAKTPLEVASQQLKETPNMSAIYTAYIPPCLKPEKLEDVQVFEDTQSRTTS
RAPSF
>TaOSCA19
MATIQDIGVSAAINILSAVIFLLAFAFLRLQPINDRVYFPKWYLKGSRQSPSHGGAFVRK
FVNLDMRSYLKFLSWMPAALQMPEDELISHAGLDSAVYLRIYLTGLKIFVPITILAFLVL
VPVNWTNDTLEGLKVEHSDIDKLSISNIPFGSKRFIAHLTMAYVFTFWTCYVLLREYEIV
ATMRLRFLASEKRRPDQFTVLVRNIPPDPDESIGELAEHFFLVNHPDHYLTHQVVYNANK
LAKLVKEKKKMQNWLDYYQLKYERNTSKRPTVKTGFLGCFGSKMDAVEHCASEIERIEKE
EAEEREKIMKDPKLVVPAAFVSFRTRWGAAVCAQTQQTSNPTVWLTEWAPEPRDVYWDNL
SIPIVHLTVRRLIIAVAFFFLNFFYVIPIAFVQSLANIEGIEKAVPFLKPIIEMPTIKSF
IQGFLPGIALKIFLILLPSILMFMSKVEGLTSVSSLERRSASKYYIFLFFNVFLASIIAG
SALEQLQTYLHQSANQIPRTIGVAIPMKATFFITYVMVDGWAGVAGEILRLKPLVIFHLK
NFFLVKTEKDRDEAMDPGSIGFDSNEPQIQLYFLLGLVYAVVTPFLLPFILVFYVLAYVV
YRHQLLFLGLLSTKGAGQSTPVLLVLPVVTFYFHKYCKNRYEPAFVEYPLQEAMRKDTLE
RAREPGFDLKTYLASAYIHPVFKGDDDDEKFSMMDEAEADQVLVATKRQSRRNTPVPSRH
NGSEAPSLPEIVNDQRL
>TaOSCA20
MDAEGLLASAAINLGLALVALSLFSMLKKQPGNAPVYLPRRMAGAAGSGWVLPLGTGRLT
PSFRWIRAAFRLSDDDVLRRHGLDALAVIRLFKLGIHCFSVCSIVGVLILAPVNYTSAGP
SGTKRPNSMEIFTVSNVPKGSDRLWVHFSCLCFISFYVVYLLHKEYKEMSHKRIERLKHH
RKRPDQFTILVQGIPVCADHGIYGCNVDHFFSKHYQTYQSYQILHDNGNIESLQKLASSL
EKQIERKRDTRRCNFWQWIWFKFTSGPIDARSQEQKLKEVHHSIRIMQCKNMLKQKELPV
AFVSFKSRLEAAQAAETQQHVNPLSLVTRYAPEPTETIWSNLAIPFHRLAVYKLGVFIAA
FLLTVFFTIPVTAVQGIVQFEKIEKWFPPARAVQLIPGLSSVVTGYLPSMILNGFIYLIP
FAMLGMASFEGCISKSQTEIKACNMVFYFLLGNVFFLSILSGSLLHQIGESFTHPKDIPS
RLASAVSAQSDFFITYILTNGMSGFSFEVLQFGLLTWHFLKAHTVGHSDEPYLYGFPYYR
VVPIASLAVLIGMVYAVVSPLLLPILVIYFLLGYAVFINQMEDVYDITYDTCGQYWPTIH
HYIFLSVTLMQTTMIGLFGLKSKPGASFATIPLLVLNIMFNEYCKVRFLPTFQCRPIQIC
KDNDDLDKTEGEAECSSEHAVRAYTPPWMRPTGSSPESSSVQPLVRCLI
>TaOSCA21
MDIPSFVTSILTSLAVFVVLVLVFTWLSRRPGNATVYYPSLLLRGLDPWEGRGRGTRSPV
GWIRQAFTASEPDVVAAGGVDAAVYLVFLSSMFAILAFAGIVLLPVLLPIAGTDNALEDS
TGRMPPNVTHFEILSLANIEDRSMRLWAFISAVYWVSFVTYFILWRSYKHVSNLRAAARS
TSGVKPQEFAMLVRDVPIPPPDQTIKDSVDSYFRALHPDTFYKAMVVTEITKADKIFQEI
EGHKRKIAHAEAVYAESKTANRSEGTRPTHKTGFLGLIGKKVDTIEHTRQTVVYLIVFVT
VAFYMIPITAISAVTTLEKLREKLPFLKVVVDQPFVKTVLQAYLPQIALIVFLAVLPTLL
VSLSKSEGIPSQSHVVRAASGKYFYFIVFNVFIGYAVGSSLFSALEKVIKNPPGIFMTLA
TRLPGTATFFFTFVALRCFVGYGLELSRLVPLIIFHLKRKYQCKTEEEVRAAWVPGNLRY
NTRVPNDMLIVTIVLCYSVITPLILPFGVAYFALGWLIAKNQVLRVYVPSYESNGRMWPH
MHTRIIAALMIYQATMIGIISLKKFYYSTILAPLLVISLIFAHTCHARFYPAFAKTPLEV
ASQELKETPNMSAIYTAYIPPCLKPDKLQDVQVFEDAQPRTTSRAPSF
>TaOSCA22
MATIEDIGVSAAINILSAVIFLLAFAFLRLQPINDRVYFPKWYLKGSRQSPSHGGAFVRK
FVNLDMRSYLKFLSWMPAALQMPEDELISHAGLDSAVYLRIYLTGLKIFVPITILAFLVL
VPVNWTNDTLEGLKVEHSDIDKLSISNIPFGSKRFIAHLTMAYVFTFWTCYVLLREYEIV
ATMRLRFLASEKRRPDQFTVLVRNIPPDPDESIGELAEHFFLVNHPDHYLTHQVVYNANK
LAKLVKEKKKMQNWLDYYQLKYERNTSKRPTVKTGFLGCFGSKVDAVEHCASEIERIEKE
EAEEREKIVKDPKLVVPAAFVSFRTRWGAAVCAQTQQTSNPTVWLTEWAPEPRDVYWDNL
SIPIVHLTVRRLIIAVAFFFLNFFYVIPIAFVQSLANIEGIEKAVPFLKPIIEMPTIKSF
IQGFLPGIALKIFLILLPSILMFMSKVEGLTSVSSLERRSASKYYIFLFFNVFLASIIAG
SALEQLQTYLHQSANQIPRTIGVAIPMKATFFITYVMVDGWAGVAGEILRLKPLVIFHLK
NFFLVKTEKDRDEAMDPGSIGFDSNEPQIQLYFLLGLVYAVVTPFLLPFILVFYVLAYVV
YRHQLLFLGLLSTKGAGQSTPVLLVLPVVTFYFHKYCKNRYEPAFVEYPLQEAMRKDTLE
RAREPGFDLKTYLASAYIHPVFKGGDDDEKFSMMDEAEADQVLVATKRQSRRNTPVPSRH
NGSEAPSLPEIVNDQRL
>TaOSCA23
MDAEGLLASAAINLGLALVALSLFSMLKKQPGNAPVYLPRRMAGAAGSGWVLPLGTGRLT
PSFRWIRAAFRLSDDDVLRRHGLDALAVIRLFKLGIHCFSVCSIVGVLILAPVNYTSAGP
SGTKRPNSMEIFTVSNVPKGSDRLWVHFSCLCFISFYVVYLLHKEYKEMSHKRIERLKYH
RKRPDQFTILVQGIPVCADHGIYGCNVDHFFSKHYQTYQSYQILHDNGNIESLQKLASSL
EKQIERKRDTRRCNFWQWIWFKFTSGPIDARSQEQKLKEVHHSIRILQCKNMLKQKELPV
AFVSFKSRLEAAQAAETQQHVNPLSLVTRYAPEPTETIWSNLAIPFYRLAAYKLGVFIAA
FLLTVFFTIPVTAVQGIVQFEKIEKWFPPARAVQLIPGLSSVVTGYLPSMILNGFIYLIP
FAMLGMASFEGCISKSQTEIKACNMVFYFLLGNVFFLSILSGSLLHQIGESFTHPKDIPS
RLASAVSAQSDFFITYILTNGMSGFSFEVLQFGLLTWHFLKAHTVGHSDEPYLYGFPYYR
VVPIASLAVLIGMVYAVVSPLLLPILVIYFLLGYAVFINQMEDVYEITYDTCGQYWPTIH
HYIFLSVTLMQTTMIGLFGLKSKPGASFATIPLLVLNIMFNEYCKVRFLPTFQCRPIQIC
KDNDDLDKTEREAECSSEHAVRAYTPPWMRPTGSSPESSSVQPLVRCLL
>TaOSCA24
MEFSALLTSAGINIALCILYLSLYSILRKQPHNFRVYFGRRLAEEKFRQQVDYFSFERLL
PTAGWLVKAYWCTEDEIRRVAGLDSVVFLRLFIFSIRIFSITTLICVFGVLPVNYNGQEM
AHTRVPAESLNVFTIANLKEGSSKLWVHCTALYVITISACILLFQEYRYISRKRLAHITG
STPNPGHFAVLVRSIPKSHNELLDDTIRNFFLNYHGSSYLSHQMIYRKGKLQNFVDSAER
AYRKFVRVKLSAFDQNMRSSLNRCGLCGVQASSFELYRNKFVEAKKSDLTDPEVVEAQKD
CPGAIVFFKTRYAAIVASQVLQSSNPMLWVTNLAPEPRDVYWSNLWIPYRQIWLRKIATL
AASVFFMFVFIVPVAFVQSMMQLEQLKQMFPNLRGALKTSFCVRVVTGYLPSVVLLLSLY
TVPPLMMRFSAIEGSISRSGRKTSACTKILIFNIWNVFFVNVLSGSVLNQLNVLTRPKDM
PSMLAELVPKQATFFMTYVLTSGWFSLCSEILQVYNLVYNFFRKFICCYQDEPEYVYSFP
YHTEVPKVLMFNVLGFTFSIMAPLILPFLLVYFCLGYLVYRNQILNVYYPKYEMGGKLWP
IMHNTMVFSLVLTQIIALGVFTIKKAPISTGFTILLLIGTILFNEYCRQRFSRIFNSFSA
QDFIELDREDEQSGRMREIHEHLLDAYCQSPPGSADEIPMEMIMEDPAQEASNSSQELCD
TVQEVAGSIIQEHIEERHGSSSGRR
>TaOSCA25
MKVGALLTSAGINIGLCILFLSFYSVLRKQPQNVKVYFGRRIAEQHKRLRGAFILERFVP
SPSWIVRSLQCTEDEILSTAGLDAVVFNRVLVFSIRIFSLAAILCLFGVLPLNYFGQDMQ
HERIPSASLETFTIGNMKEKSIWLWVHCVVLYIISGVACFLLYMEYKHIARLRLLHLVRT
TTNRSHFTVLVRGIPKSTHESFNNAVESFFTTYHAPSYLSHQVVYKVGKLQKIVTGAKKV
YRKFKHFKGTTVDQTCRSVTYRCCLCGVSSNSFQLLPTEEQEREKPCVKNSNLNLPAEEC
SAAFVFFKTRYAALIVSKILQTSNPMKWVTSLAPEPKDMYWSNLWLPYKQLWIRRIATLL
GSIVFMFIFLVPVTFIQGLTQLEQLQQRLPFLKGLLKGKIMTQLVTGYLPSVILQIFLYT
VPPTMMLFATLEGPISHSERKKSACCKVLYFSIWNVFFVNVLSGSAINQLNALSRPKDIP
MELARAIPLQATFFTTYVLTSGWASLSSEVMQLFGLIWNFVRKYILRMKEDSDFILSFPY
HTELPKVLLFGLLGFTCSVLAPLILPFLLLYFFLAYIVYRNQFINVYCTRYDTGGLYWPI
AYNATIFSLVLTQIICLGVFGLKESPVAAGFTVPLIIITLLFNQYCRMRLLPLFGTFPAQ
VLIDMDREDEQSGRMDEIHKGLHSAYCQSTDTESADDISLERVQAISTTDEDGSGSSGEP
SGKESVGQPVTDLSHPTLKGLPVERLWRAVRSLGFMIRLQKRGVSA
>TaOSCA26
MKVGALLTSAGINIGLCILFLSFYSVLRKQPQNVKVYFGRRIAEQHKRLRGAFILERFVP
SPSWIVRSLQCTEDEILSTAGLDAVVFNRVLVFSIRIFSLAAILCLFGVLPLNYFGQDMR
HERIPSASLETFTIGNMKEKSIWLWVHCVVLYIISGVACFLLYMEYKRIARLRLLHLVRT
TSKHSHFTVLVRGIPKSTHESFNSAVESFFTTYHAPSYLSHQVVYKVGKLQKIVTGAKKV
YRKFKHFKGTTVDQTCRSVTYRCCLCGVSSNSFQLLPTEEQERGKPCVKNSNLNLPAEEC
AAAFVFFKTRYAALIVSKILQTSNPMKWVTSLAPEPKDMYWSNLWLPYKQLWIRRIATLL
GSIVFMFIFLVPVTFIQGLTQLEQLQQRLPFLKGLLKGKIMTQLVTGYLPSVILQIFLYT
VPPTMMMFATLEGPISHSERKKSACCKVLYFTIWNVFFVNVLSGSAINQLNALSRPKDIP
MELARAIPLQATFFTTYVLTSGWASLSSQVMQLFGLIWNFVRKYILRMKEDSDWVLSFPY
HTELPKVLLFGLLGFTCSVLAPLILPFLLLYFFLAYIVYRNQFINVYCTRYDTGGLYWPV
AYNATIFSLVLTQIICLGVFGLKESPVAAGFTVPLIIITLLFNQYCRMRLLPLFRTFPAQ
VLIDMDREDEQSGRMEQIHEGLHSAYCQSTDTESADDISLEKVPAISTTDEDGSGSSGEP
SGKESVGQPVTDLSHPTLKGLPVDRLRRAVRSLGFMIGLQKRGVSA
>TaOSCA27
MKVGALLTSAGINIGLCILFLSFYSILRKQPQNVKVYFGRRIVEQHKRLRGAFILERFVP
SPSWIVRSLQCTEDEILSTAGLDAVVFNRVLVFSIHIFSLAAILCLFGVLPLNYFGQDMR
HERIPSTSLETFTIGNMKEKSIWLWVHCIALYTISGVACFLLYMEYKRIARLRLLHLVRT
MSKHSHFTVLVRGIPKSTHESFNSVVESFFTTYHAPSYLSHQVVYKVGKLQKIVTGAKKV
YRKFKHFKGTTVDQTCRSVTYRCCLCGVSSNSFQLLPTEEQERGKPCVKNSNLNLPAEEC
AAAFVFFKTRYAALIVSKILQTSNPMKWVTSLAPEPKDMYWSNLWLPYKQLWIRRIATLL
GSIVFMFIFLVPVTFIQGLTQLEQLQQRLPFLKGLLKGKIMTQLVTGYLPSVILQIFLYT
VPPTMMMFATLEGPISHSERKKSACCKVLYFTIWNVSLSMSYQVLQLTN
>TaOSCA28
MEFSALLTSAGINIALCILYLSLYSILRKQPHNFRVYFGRRLAEEKFREQVDYFSFERLL
PTAGWLVKAYWCTEDEIRRVAGLDSVVFLRLFIFSIRIFSITTLICVFGVLPVNYHGQEM
AHVRVPAESLNVFTIANLKEGSSKLWVHCTALYVITISACILLFQEYRYISRKRLAHITG
STPNPGHFAVLVRSIPKSHNELLDDTIRNFFLNYHGSSYLSHQMIYRKGKLQNFVDSAER
AYRKFVRVKLSVFDQNVRSSLNRCGLCGVQASSFELYRNKFVEAKKSDLTDPEVVEAQKD
CPGAIVFFKTRYAAIVASQVLQSSNPMLWVTNLAPEPRDVYWSNLWIPYRQIWLRKIATL
AASVFFMFVFIVPVAFVQSMMQLEQLKQMFPNLRGALKTSFCVRVVTGYLPSVVLLLSLY
TVPPLMMRFSAIEGSISRSGRKTSACSKILIFNIWNVFFVNVLSGSVLNQLNVLTRPKDM
PSMLAELVPKQATFFMTYVLTSGWFSLCSEILQVYNLVYNFFRKFICCYQDEPEYVYSFP
YHTEVPKVLMFNVLGFTFSIMAPLILPFLLVYFCLGYLVYRNQILNVYYPKYEMGGKLWP
IMHNTMVFSLVLTQIIALGVFTIKKAPISTGFTILLLIGTILFNEYCRQRFSRIFNSFSA
QDFIELDREDEQSGRMREIHEHLLDAYCQSPPGSADEIPMEMIMEDPAQEASNSSQELCE
TVQEVAGSIIQEHIEERHGSSSGRR
>TaOSCA29
MGPGAPSPEDAAGGEPEAWYGSIQYLVNISAVGAASCVLLFLLVKLRFDHRRIPGPSALA
AKLLAVYHATAPQIALHCGADAAQFLLFERASFLVLAAVSAAAFAAALPLNLLAGDAAIA
DQFAATTISHIPRASPLLWLHLLLTAAVVAIAHLGISRMEDALRITRFRDGNGNPSDPNS
SSVAVFTIMIQGIPRALAADRAPLKEYFEHKYPGKVYRVIVPFDLCTLEYLADEWGKVRN
KISWLEAKMDARSLFDEFVQDESGQLEAHWLVRRCKELWAMAAQRFGFTDDERLRKLQTR
KLVIGSRLSDYKEGRAPGAGIAFVVFKDVYTANKAVRDFRMERKKTPIGRFFPVMELQLE
RSRWRVERAPPASDIYWNHLGMNKTSLALRRIAVNTCLIVMLLFFSSPLSILSGMQNAAR
IINVEAMDNAKSWIVWLQGSSWFWTIIFQFLPNVLIFVSMYIIIPSVLSYFSKFEFHLTV
SGEQRAALLKMVCFFLVNLILLRALVESSLESWILSMGRCYLDSADCKQIEHYLSPSFLS
RSSLSSLAFLITCTFLGISFDLLAPIPWIKHILKKFRKNDMVQLVPEENEEYRSMNNDEE
TNGLISPLMSEREDSDILNGFEGHDLSMYPINRSFHMPKQKFDFAQYYAFDITIFALTMI
YSLFAPLVVPVGAVYFGYRYLVDKYNFLFVYRVRGFPAGNDGKLMDRVLCIMQFCVIFFL
AAMLLFFAVQGDSMKLQAICTLGLLVFYKLLPSGSDRFQPSLLEGMQTVNSFVDGPTDYE
VFSQPDLDWNLYQS
>TaOSCA30
MKVGALLTSAGINIGLCILFLSFYSVLRKQPQNVKVYFGRRIAEQHKRLRGAFILERFVP
SPSWIVRSLQCTEDEILSTAGLDAVVFNRVLVFSIRIFSLAAILCLFGVLPLNYFGQDMQ
HEQIPSASLETFTIGNMKEKSIWLWVHCVVLYIISGVACFLLYMEYKHIARLRLLHLVRT
TTNRSQFTVLVRGIPKSTHESFNSAVESFFTSYHAPSYLSHQVVYKVGKLQKIVTGAKKV
YRKFKHFKGTTVDQTCRSVTYRCCLCGVSSNSFQLLPTEEQEREKPCVKNSNLNLPAEEC
AAAFVFFKTRYAALIVSKILQTSNPMKWVTSLAPEPKDMYWSNLWLPYKQLWIRRIATLL
GSIVFMFIFLVPVTFIQGLTQLEQLQQRLPFLKGLLKGKIMTQLVTGYLPSVILQIFLYT
VPPTMMMFATLEGPISHSERKKSACCKVLYFTIWNVFFVNVLSGSAINQLNALSRPKDIP
MELARAIPLQATFFTTYVLTSGWASLSSEVMQLFGLIWNFVRKYILRMKEDSDFILSFPY
HTELPKVLLFGLLGFTCSVLAPLILPFLLLYFFLAYIVYRNQFINVYCTRYETGGLYWPI
AYNATIFSLVLTQIICLGVFGLKESPVAAGFTVPLIIITLLFNQYCRMRLLPLFGTFPAQ
VLIDMDREDEQSGRMDEIHEGLHAAYCQSTDTESADDISLERVQAVSTTDEDGSGSSGEP
RGKESVGQPIAEERRISVSRGW
>TaOSCA31
MEFSALLTSAGINIALCILYLSLYSILRKQPHNFRVYFGRRLAEEKFREQVDYFSFERLL
PTAGWLVKAYWCTEDEIRRVAGLDSVVFLRLFIFSIRIFSITTLICVFGVLPVNYNGQEM
AHTRVPAESLNVFTIANLKEGSSKLWVHCTALYVITISACILLFQEYRYISRKRLAHITG
STPNPGHFAVLVRSIPKSHNELLDDTIRNFFLNYHGSSYLSHQMIYRKGKLQNFVDSAER
AYRKFVRVKLSAFDQNMRSSLNRCGLCGVQASSFELYRNKFVEAKKSDLTDPEVVEAQKD
CPGAIVFFKTRYAAIVASQVLQSSNPMLWVTNLAPEPRDVYWSNLWIPYRQIWLRKIATL
AASVFFMFVFIVPVAFVQSMMQLEQLKQMFPNLRGALKTSFCVRVVTGYLPSVVLLLSLY
TVPPLMMRFSAIEGSISRSGRKTSACTKILIFNIWNVFFVNVLSGSVLNQLNVLTRPKDM
PSMLAELVPKQATFFMTYVLTSGWFSLCSEILQVYNLVYNFFRKFICCYQDEPEYVYSFP
YHTEVPKVLMFNVLGFTFSIMAPLILPFLLVYFCLGYLVYRNQILNVYYPKYEMGGKLWP
IMHNTMVFSLVLTQIIALGVFTIKKAPISTGFTILLLIGTILFNEYCRQRFSRIFNSFSA
QDFIELDREDEQSGRMREIHEHLLDAYCQSPPGSADEIPMEMIMEDPAQEASNSSQELCD
TVQEVAGSIIQEHIEERHGSSSGRR
>TaOSCA32
MGPGAPSPEDAAGGEPEAWYGSIQYLVNISAVGAASCVLLFLLVKLRFDHRRIPGPSALA
AKLLAVYHATAPQIALHCGADAAQFLLFERASFLVLAAVSAAAFAAALPLNLLAGDAAIA
DQFAATTISHIPRASPLLWLHLLLTAAVVAIAHLGISRMEDALRITRFRDGNGNPSDPNS
SSVAVFTIMIQGIPRALAADKAPLKEYFEHKYPGKVYRVIVPFDLCTLEYLADEWGKVRN
KISWLEAKMDARSLFDEFVQDESGQLEAHWLVRRCKELWAMAAQRFGFTDDERLRKLQTR
KLVIGSRLSDYKEGRAPGAGIAFIVFKDVYTANKAVRDFRMERKKTPIGRFFPVMELQLE
RSRWRVERAPPASDIYWNHLGMNKTSLALRRIAVNTCLIVMLLFFSSPLSILSGMQNAAR
IINVEAMDNAKSWIVWLQGSSWFWTIIFQFLPNVLIFVSMYIIIPSVLSYFSKFEFHLTV
SGEQRAALLKMVCFFLVNLILLRALVESSLESWILSMGRCYLDSADCKQIEHYLSPSFLS
RSSLSSLAFLITCTFLGISFDLLAPIPWIKHILKKFRKNDMVQLVPEENEEYRSMNNGEE
TNGLISPLMSEREDSDILNGFEGHDLSMYPINRSFHMPKQKFDFAQYYAFDITIFALTMI
YSLFAPLVVPVGAVYFGYRYLVDKYNFLFVYRVRGFPAGNDGKLMDRVLCIMQFCVIFFL
AAMLLFFAVQGDSMKLQAICTLGLLVFYKLLPSGSDRFQPSLLEGMQSVNSFVDGPTDYE
VFSQPDLDWNLYQS
>TaOSCA33
MKISALLTSAGINIGLCVLFLSLYSVLRKQPANVRVYFGRRISEEHSRLREAFILERFVP
STGWIVKALRYTEEELLAAAGLDAVAFNRMLVFSIRIFSLAALLCVFGILPLHYYGKNIL
HSRIPSEDLDIFTIGNVEVRSRWLWVHCLVLYIISGVACILLYLEYRHIARLRLLHLKRA
TPNPGQFTVLVRGIPKITKESCSSAVDDFFTKYHGSSYLFHQVVYKVGKVQKIMTGAKKA
CRKLKHFTDTTVDQSYKAITYRCCLCGASSNSFHLLPTDEVVPSRGKADLDDSSLNMDNE
ECAAAFVFFKTRYGALVASDVLQTSNPTKWVTDPAPEPNDVYWSNIWLPYKQLWIRRIAT
LLGSIVFMLLFLAPVTFINGLSQLDQLQKRLPFLNGILKQPHHMVQLITGYLPSVILQIF
LYSVAPIMMLFSTLEGPVSHSERKRSACCKVLYFLIWNVFFVNVVSGTVLKQLDFFSSPK
DIPVQLAKVIPGQASFFITYVLTSGWASLSSELMQLFGLIYNFIRKYVLRMKEDTEFVPS
FPYHTEVPKVLLFGLLGFTCSVLAPLILPFLLVYFFLGYVVYRNQLLNVYRTRYDTGGLY
WPIIHNTVIFSLVLTQIICLGVFGLKVSPVAAGFTIPLIIFTLLFNQYCRTRLLPLFSTF
PAQNLIDMDREDELSGRMEHIHQRLHTAYCQFPDSEDIQLEEIRTVGNDEDVGGCSSGGS
NGKGSPGEFNGKGSSDESNGKGSPGEFNGKGGSDESNGKETLQEQQQPRRDLSHPTLKGL
PVSRLQNAVRCVTFLIRLQKRGLS
>TaOSCA34
MKISALMTSAGINIGICVLLWSLYSVLRKQPAFVRVYFGRRIAEENRLLREAFILERFVP
STGWIVKALQCTEEELLAAAGLDAVAFNRMLVFSIRIFSLAAILCLFGILPVHYFGRKMH
RLEISSEQLHMFTVGNVEVQSRWLWVHSIVLYIISGVACFLLYVEYGHIARLRLLHLKRA
TLNPGQFTVLVRGIPKTENESCSSDVDDFFTKYHASSYLFHQVVYKAGKVQKIMTGAKKA
CGMSDPSTDTTLDQRCKAVTYPCCLCGASSDSFQLLPTDEVAKNIDKKECAAAFVFFKTR
YGALVASEALQTSNPTKWVTDLAPEPDDVYWSNIWLPYKQLWIRRIATVLGSLVFLVLFV
VPVAFIQGLSQLDQLQKKLPFLDGLLKKPYMSQIITGYLPSVILLLFLYTVSPIMILFST
MEGPTSHSERKKSACSKVLHFYIWNVFFVSLASGAVINQLNPSSSTKDIAVRLARVIPEQ
TTFFITYVLTSGWASLSSELMQLFGLIYNFIIKYVLRMKEDIAFVPTFPYHTEIPKVMLF
GLLGFSCSVLAPLILPFLLVYFFLGYVVYRNQLLNVYRMRYDSGGLYWPIVHNTVIFSLV
LTQDLIDLDREDQRSGRMEHIHHGLRSAYRQFPDNEDIKLEQILTVGNDEDQDEGCSSGE
RNGEETCKEQEPEGICVTQL
>TaOSCA35
MIVSALATAVGVNLGLTVLLVSAYSLLRRRPPFVSVYAPRRPYAPLESWLAAAWRRSEDD
IHAAAGLDGVVFVRIFVFSIRLFAVVAVVGVGVLMPINFMGDQLQLIDFTDLPSKSVDVL
SISNVQDGSNKLWLHFSAVYIITGVACYLLYYEYRYISGKRLEYFMTSKPLPQYFTVLVR
AIPITDGGSVSDAVDKFFKEYHSSTYLSHTVVHQTGKLRRLLNETEIMWTKLKNLKYVPQ
RPSADNPPKKFLGLFGRNNPIGKYQKRLADLEENVRMEQSDATRRQEIPAAFVSFKSRYA
SANAIYIRQSDNPTEWQTEHAPDPHDVYWPSFSTSFMERWISKFVVFVASVLLIIVFLLV
VGFIQGLTYMEQLEAWLPFLRNILEIAIVSQLVTGYLPSVILHFLSSYVPSIMKLFSTMQ
GFVSVSGIERSACNKMLRFTIWTVFFANVLTGSALNQLNIFVDPKKIPERLAVVVPAQAS
FFIAYVVTSWTSITSELTQTSALLYHLWGSCAKCCKREDSEAPSMHYHSEIPRILLFGLL
GLTYSIVAPLILPFVLTYFCLGYFIFRNQLCNVYAPKYDTGGRFWPIVHNATIFSLVLMH
LISIGVFGVKEFPLGSSLLVPLPILTLLFYAYCGNRFYPIFEAYSTESLVNKDIQEQSKP
EMAEFFSSLETAYCDPALKPIQRSSNSDERTSPLLSSV
>TaOSCA36
MGPGAPSPEDAAGGEPEAWYGSIQYLVNISAVGAASCVLLFLLVKLRFDHRRIPGPSALA
AKLLAVYHATAPQIALHCGADAAQFLLFERASFLVLAAVSAAAFAAALPLNLLAGDAAIA
DQFAATTISHIPRASPLLWLHLLLTAAVVAIAHLGISRMEDALRITRFRDGNGNPSDPNS
SSVAVFTIMIQGIPRALAADKAPLKEYFEHKYPGKVYRVIVPFDLCTLEYLADEWGKVRN
KISWLEAKMDARSLFDEFVQDESGQLEAHWLVRRCKELWAMTAQRFGFTDDERLRKLQTR
KLVIGSRLSDYKEGRARGAGIAFVVFKDVYTANKAVRDFRMERKKTPIGRFFPVMELQLE
RSRWRVERAPPASDIYWNHLGMNKTSLALRRIAVNTCLIVMLLFFSSPLSILSGMQNAAR
IINVEAMDSAKSWIVWLQGSSWFWTIIFQFLPNVLIFVSMYIIIPSVLSYFSKFEFHLTV
SGEQRAALLKMVCFFLVNLILLRALVESSLESWILSMGRCYLDSADCKQIEHYLSPSFLS
RSSLSSLAFLITCTFLGISFDLLAPIPWIKHILKKFRKNDMVQLVPEENEEYRSMNNDEE
TNGLVSPLMSEREDSDILNGFEGHDLSMYPINRSFHMPKQKFDFAQYYAFDITIFALTMI
YSLFAPLVVPVGAVYFGYRYLVDKYNFLFVYRVRGFPAGNDGKLMDRVLCIMQFCVIFFL
AAMLLFFAVQGDSMKLQAICTLGLLVFYKLLPSGSDRFQPSLLEGMQTVNSFVDGPTDYE
VFSQPDLDWNLYQS
>TaOSCA37
MKISALMTSAGINIGICVLLWSLYSVLRKQPAFVRVYFGRRIAEENRLLREAFILERFVP
STGWIVKALQCTEEDLLAAAGLDAIAFNRILVFSIRIFSLAAILCLFGILPVHYFGRKTH
HLEIPSEQLHMFTVQNVEVQSRWLWVHSLVLYIISGVACFLLHIEYKHIARLRLLHLKRT
TLNPGQFTVLVRGIPKTANESCSSDVDDFFTKYHASSYLFHQVVYKAGKVQKIMTGAKKA
CGKLDHSTSTDTTLDQSRKAITYPCCVCGASSNSFQLLPTDEVAKNIDNEECAAAFVFFK
TRYGALLASQALQTSNPTKWVTDLAPEPDDVYWSNIWLPYKQLWIRRIATLLGSLVFSVL
FLLPVTFIQGLSQLDQVHRKLPFLNGLLKQPYISQIITGYLPSVILLLFLYTVSPIMILF
STLEGPTSHSERKRSACSKVLYFFIWNVFFVNLASGAVISQLNSSSTTKDIAVQLAGVIP
GQTTFFITYVLTSGWASLSSELMQLFGLIYNFIIKYVLRMKEDTAFVPTFPYHTEVPKVM
LFGLLGFSCSVLAPLILPFLLVYFFLGYVVYRNQLLNVYRMRYDSGGLYWPIAHNTVMFS
LVLTQIICFGVFGLKKSPVAAGFTIPPIFFILSFNQYCRTRFLPLFKTFPTQDLIDLDRE
DERSGRMEHIHHGLRSAYRQFPDEDIKLEKILTVRNDEDQDEGRSSSEPNGEQTCKEQEP
GRDLCHPTLEGLPVSRLRDSVRSIAFLWTAKKRSGDSALMN
>TaOSCA38
MKISALLTSAGINIGLSVLFLSLYSVLRKQPANVRVYFGRRISEEHSRLREAFILERFVP
STGWIVKALRYTEEELLAAAGLDAVAFNRMLVFSTRIFSLAALLCVFGILPLHYHGQNIQ
HLRIPYEDLDIFTIGNVEKRSRWLWVHCLVLYIISGVACILLYLEFRHIARLRLLHLKRA
TPNPGQFTVLVRGIPKTKKESCSSAVDDFFTKYHASSYLFHQIVYKTGKVQKIMTGAKKA
CRKLKNFTDTTVDQSCKAITYRCCLCGASSNSFQLLPTDEVVPSKGKVDLDDSSLNIDNE
ECAAAFVFFKTRYGALVASDVLQTSNPTKWVTDLAPEPNDVYWSNIWLPYKQLWIRRIAT
LLGSVVFMLLFLAPVTFINGLSQLDQLQKRLPFLNGILKQPHHLVQLITGYLPSVILQIF
LYTVAPIMMLFSTLEGPISHSERKRSACCKVLYFLIWNVFFVNVVSGTVLKQLDFFSSPK
DIPVQLAKVIPGQASFFITYVLTSGWASLSSELMQLFGLIYNFIRKYVLRMKEDTEFVPS
FPYHTEVPKVLLFGLLGFTCSVLAPLILPFLLVYFFLGYVVYRNQLLNVYRTRYDTGGLY
WPIIHNTVIFSLVLTQIICLGIFGLKVSPVAAGFTIPLIIFTLLFNQYCRTRLLPLFSTF
PAQNLIDMDREDEVSGRMEHIHHGLHTAYCQFPDPEEDVQLEEIRTVGNDEDGGGCSSGG
SNGKGSPGEPNGKETLEEQQQPRRDLSHPTLKGLPVSRLQNAVPRTSRMMLR
>TaOSCA39
MIVSALATAVGVNLGLTVLLVSAYSLLRRRPPFVSVYAPRRPYAPLESWLAAAWRRSEDD
IHAAAGLDGVVFVRIFVFSIRLFAVVAVVGVGVLMPINFMGDQLRLIDFTDLPSKSVDVL
SISNVQDGSNKLWLHFSAVYIITGVACYLLYYEYRYISDKRLEYFMTSKPLPQYFTVLVR
AIPITDGGSVSDAVDKFFKEYHSSTYLSHTVVHQTGKLRRLLNETEIMWRKLKNLKYVPH
RPSTDNPPKKFLGLFGRNNPGKYQKRLEDLEENVRMEQSDATRRREIPAAFVSFKSRYAS
ANAIYIRQSDNPTEWQTEHAPDPHDVYWPSFSTSFMERWISKFVVFVASVLLIIVFLLVV
GFIQGLTYMDQLEAWLPFLRNILEIAIVSQLVTGYLPSVILHFLSSYVPSIMKLFSTMQG
FVSVNGIERSACNKMLRFTIWTVFFANVLTGSVLNQLNIFLDPKEIPERLAVVVPAQASF
FIAYVVTSWTSITSELTQTSALLYHLWGSCAKCCKREDSEAPSMHYHSEIPRILLFGLLG
LTYSIVAPLILPFVLTYFCLGYFIFRNQLCNVYAPKYDTGGRFWPIVHNATIFSLVLMHL
ISIGIFGVKEFPFGSSLLVPLPILTLLFHAYCGNRFYPIFEAYSTESLINKDIQEQSKPE
MAEFFSSLETAYCDPALKPIQRSLNSDERTAPLLSSV
>TaOSCA40
MKISALLTSAGINIGLCVLFLSLYSVLRKQPANVRVYFGRRISEEHSRLREAFILERFVP
STGWIVKALRYTEEEVLAAAGLDAVAFNRMLVFSIRIFSLAALLCVFGILPLHYYGQNIQ
HLRIPYEDLDIFTIGNVEKRSRWLWVHCLVLYILSGVACILLYLEFRHIARLRLLHLKRA
TPNPGQFTVLVRGIPKTKKESCSSAVDDFFTKYHASSYLFHQIVYKTGKVQKIMTGAKKA
CRKLKNFTDTTVDQSCKAITYRCCLCGASSNSFQLLPTDEVVPSRGKVDLDDSSLNIDNE
ECAAAFVFFKTRYGALVASDVLQTSNPTKWVTDLAPEPNDVYWSNIWLPYKQLWIRRIAT
LLGSIVFMLLFLAPVTFINGLSQLDQLQKRLPFLNGILKQPHHLVQLITGYLPSVILQIF
LYTVAPIMMLFSTLEGPISHSERKRSACCKVLYFLIWNVFFVNVVSGTVLKQLDFFSSPK
DIPVQLAKVIPGQASFFITYVLTSGWASLSSELMQLFGLIYNFIRKYVLRMKEDTEFVPS
FPYHTEVPKVLLFGLLGFTCSVLAPLILPFLLVYFFLGYVVYRNQLLNVYRTRYDTGGLY
WPIIHNTVIFSLVLTQIICLGVFGLKVSPVAAGFTIPLIIFTLLFNQYCRTRLLPLFSTF
PAQNLIDMDREDELSGRMEHIHHGLHTAYCQFPESEDIQLEEIRTVGNDEDGGGCSSGGS
NGKGCSDEPSGKETLQEQQQPRRDLSHPTLKGLPVSRLQTAVRCVTFLIRLQKRGLS
>TaOSCA41
MKISALMTSAGINIGICVLLWSLYSVLRKQPAFVRVYFGRRIAEENRLLREAFILERFVP
STGWIVKALQCTEEELLAAAGLDAVAFNRMLVFSIRIFSLAAILCLFGILPVHYFGRKMH
RLEISSEQLHMFTVGNVEVQSRWLWVHSIVLYIISGVACFLLYVEYRHIARLRLIHLKRA
TVNPGQFTVLVRGIPKTTNESCSTDVDDFFTKYHPSSYLFHQVVYKAGKVQKIITGAKKA
CGMSDPSTDTTLDQSCEAITYPCSLCGASSDSFRLLPTAEVAKNIDNEFWNCLQECAAAF
VFFKTRYGALVASEALQTSNPTNWVTDLAPEPDDVYWSNIWLPYKQLWIRRIATVLGSLV
FLVSFLLPVAFIQGLSRLDQLQKKLPFLDGLLKKPYMSQIITGYLPSVILLLFLYTVSPI
MIRFSTMEGPTSHSERKKSACSKVLYFYIWNVFFVSLASGAVISQLSPSSSTKDIAVRLA
HVIPEQTTFFITYVLTSGWASLSSELMQLFGLIYNFIIKYVLRMKEDIAFVPTFPYHTEI
PKVMLFGLLGFSCSVLAPLILPFLLVYFFLGYVVYRNQLLNVYRMRYDSGGLYWPIVHNT
VIFSLVLTQVICFGVFGLKESPVAAGFTIPPIFFILSFNQYCRTRFLPLFKTFPSQDLID
LDREDERSGRMEHIHHRLRSAYRQFPGNEDIKLEKIVTVGNDEDQDEGPSSGEPNGEETC
EEQEPSRRDLSHPTLKGLPVSRLRDSVRSIAFLWTAEKRSGDSALISASIN
>TaOSCA42
MIVSALATAVGVNLGLTVLLVSAYSLLRRRPPFVSVYAPRRPYAPLESWLAAAWRRSEDD
IHAAAGLDGVVFVRIFVFSIRLFAVVAVVGVGVLMPINFMGDQLRLIDFTDLPSKSVDVL
SISNVLDGSNKLWLHFSAVYIITGVACYLLYYEYRYISGKRLEYFMTSKPLPQYFTVLVR
AIPITDGGSVSDAVDKFFKEYHSSTYLSHTVVHQTGKLRRLLNETEIMWTKLKNLKYVPQ
RPSTDNPPKKFLGLFGRNNPIGKYQKRLEDLEENVRMEQSDATRRREIPAAFVSFKSRYA
SANAIYIRQSDNPTEWQTEHAPDPHDVYWPSFSTSFMERWISKFVVFVASVLLIIVFLLV
VGFIQGLTYMEQLEAWLPFLRNILEIAIVSQLVTGYLPSVILHFLSSYVPSIMKLFSTMQ
GFVSVSGIERSACNKMLRFTIWTVFFANVLTGSALNQLNIFVDPKKIPERLAVVVPAQAS
FFIAYVVTSWTSITSELTQTSALLYHLWGSCAKCCKREDSEAPSMHYHSEIPRILLFGLL
GLTYSIVAPLILPFVLTYFCLGYFIFRNQLCNVYAPKYDTGGRFWPIVHNATIFSLVLMH
LISIGVFGVKEFPLGSSLLVPLPILTLLFYAYCGNRFYPIFEAYSTESLVNKDIQEQSKP
EMAEFFSSLETAYCDPALKPIQRSSNSDERTSPLLSSV
