# Supplementary material for: Genome-Wide Identification and Expression Profile of OSCA Gene Family Members in Triticum aestivum L
Source: Int J Mol Sci. 2021 Dec 31;23(1):469. doi: 10.3390/ijms23010469 (PMC8745296; doi:10.3390/ijms23010469)
Supplement: Supplementary file 1 [file ijms-23-00469-s001.zip › Supplementary files/Supplementary Table S3 Cis-acting elements in TaOSCAs.xlsx]

## Sheet: plantCARE_output_PlantCARE_8304
TraesCS1A02G029300.1	G-box	TACGTG	84	6	-	Arabidopsis thaliana	cis-acting regulatory element involved in light responsiveness
TraesCS1A02G029300.1	G-box	TACGTG	485	6	+	Arabidopsis thaliana	cis-acting regulatory element involved in light responsiveness
TraesCS1A02G029300.1	G-box	CACGTG	520	6	+	Arabidopsis thaliana	cis-acting regulatory element involved in light responsiveness
TraesCS1A02G029300.1	G-box	TACGTG	1225	6	+	Arabidopsis thaliana	cis-acting regulatory element involved in light responsiveness
TraesCS1A02G029300.1	G-box	TACGTG	1580	6	-	Arabidopsis thaliana	cis-acting regulatory element involved in light responsiveness
TraesCS1A02G029300.1	ARE	AAACCA	712	6	+	Zea mays	cis-acting regulatory element essential for the anaerobic induction
TraesCS1A02G029300.1	Unnamed__1	CGTGG	476	5	+	Zea mays
TraesCS1A02G029300.1	Unnamed__1	CGTGG	522	5	+	Zea mays
TraesCS1A02G029300.1	Unnamed__1	CGTGG	561	5	+	Zea mays
TraesCS1A02G029300.1	Unnamed__1	CGTGG	816	5	+	Zea mays
TraesCS1A02G029300.1	Unnamed__1	CGTGG	891	5	-	Zea mays
TraesCS1A02G029300.1	Unnamed__1	CGTGG	1474	5	+	Zea mays
TraesCS1A02G029300.1	Unnamed__1	CGTGG	1579	5	-	Zea mays
TraesCS1A02G029300.1	Unnamed__1	CGTGG	1744	5	-	Zea mays
TraesCS1A02G029300.1	MYB	CAACCA	382	6	-	Arabidopsis thaliana
TraesCS1A02G029300.1	MYB	CAACCA	1153	6	-	Arabidopsis thaliana
TraesCS1A02G029300.1	CCGTCC motif	CCGTCC	1774	6	-	Nicotiana tabacum
TraesCS1A02G029300.1	MYC	CATGTG	342	6	+	Arabidopsis thaliana
TraesCS1A02G029300.1	MYC	CATGTG	1969	6	+	Arabidopsis thaliana
TraesCS1A02G029300.1	GT1-motif	GGTTAA	252	6	-	Arabidopsis thaliana	light responsive element
TraesCS1A02G029300.1	GT1-motif	GGTTAA	330	6	+	Arabidopsis thaliana	light responsive element
TraesCS1A02G029300.1	Myb	TAACTG	137	6	+	Arabidopsis thaliana
TraesCS1A02G029300.1	Myb	CAACTG	310	6	-	Arabidopsis thaliana
TraesCS1A02G029300.1	Myb	CAACTG	1196	6	+	Arabidopsis thaliana
TraesCS1A02G029300.1	MBS	CAACTG	310	6	-	Arabidopsis thaliana	MYB binding site involved in drought-inducibility
TraesCS1A02G029300.1	MBS	CAACTG	1196	6	+	Arabidopsis thaliana	MYB binding site involved in drought-inducibility
TraesCS1A02G029300.1	CAAT-box	CAAT	27	4	+	Nicotiana glutinosa
TraesCS1A02G029300.1	CAAT-box	CAAAT	153	5	-	Pisum sativum	common cis-acting element in promoter and enhancer regions
TraesCS1A02G029300.1	CAAT-box	CAAT	292	4	+	Nicotiana glutinosa
TraesCS1A02G029300.1	CAAT-box	CAAT	625	4	+	Nicotiana glutinosa
TraesCS1A02G029300.1	CAAT-box	CAAT	879	4	+	Nicotiana glutinosa
TraesCS1A02G029300.1	CAAT-box	CAAT	1165	4	-	Nicotiana glutinosa
TraesCS1A02G029300.1	CAAT-box	CAAT	1210	4	-	Nicotiana glutinosa
TraesCS1A02G029300.1	CAAT-box	CAAAT	1306	5	+	Pisum sativum	common cis-acting element in promoter and enhancer regions
TraesCS1A02G029300.1	CAAT-box	CAAAT	1309	5	-	Pisum sativum	common cis-acting element in promoter and enhancer regions
TraesCS1A02G029300.1	CAAT-box	CAAT	1330	4	+	Nicotiana glutinosa
TraesCS1A02G029300.1	CAAT-box	CAAT	1351	4	-	Nicotiana glutinosa
TraesCS1A02G029300.1	CAAT-box	CAAAT	1539	5	+	Pisum sativum	common cis-acting element in promoter and enhancer regions
TraesCS1A02G029300.1	CAAT-box	CCAAT	1609	5	+	Arabidopsis thaliana	common cis-acting element in promoter and enhancer regions
TraesCS1A02G029300.1	CAAT-box	CAAT	1610	4	+	Nicotiana glutinosa
TraesCS1A02G029300.1	CAAT-box	CAAT	1843	4	-	Nicotiana glutinosa
TraesCS1A02G029300.1	CAAT-box	CCAAT	1920	5	-	Arabidopsis thaliana	common cis-acting element in promoter and enhancer regions
TraesCS1A02G029300.1	Unnamed__2	AACCTAACCT	70	9	+	Petroselinum hortense
TraesCS1A02G029300.1	Unnamed__2	CCCCGG	775	6	-	Zea mays
TraesCS1A02G029300.1	Unnamed__2	CCCCGG	1062	6	+	Zea mays
TraesCS1A02G029300.1	Unnamed__2	CCCCGG	1557	6	+	Zea mays
TraesCS1A02G029300.1	Unnamed__2	CCCCGG	1729	6	-	Zea mays
TraesCS1A02G029300.1	A-box	CCGTCC	1774	6	-	Petroselinum crispum	cis-acting regulatory element
TraesCS1A02G029300.1	W box	TTGACC	1733	6	-	Arabidopsis thaliana
TraesCS1A02G029300.1	AC-I	(T/C)C(T/C)(C/T)ACC(T/C)ACC	532	8.5	-	Phaseolus vulgaris
TraesCS1A02G029300.1	ABRE3a	TACGTG	84	6	-	Zea mays
TraesCS1A02G029300.1	ABRE3a	TACGTG	485	6	+	Zea mays
TraesCS1A02G029300.1	ABRE3a	TACGTG	1225	6	+	Zea mays
TraesCS1A02G029300.1	ABRE3a	TACGTG	1580	6	-	Zea mays
TraesCS1A02G029300.1	GC-motif	CCCCCG	914	6	-	Zea mays	enhancer-like element involved in anoxic specific inducibility
TraesCS1A02G029300.1	GC-motif	CCCCCG	1005	6	+	Zea mays	enhancer-like element involved in anoxic specific inducibility
TraesCS1A02G029300.1	GC-motif	CCCCCG	1265	6	+	Zea mays	enhancer-like element involved in anoxic specific inducibility
TraesCS1A02G029300.1	GC-motif	CCCCCG	1593	6	+	Zea mays	enhancer-like element involved in anoxic specific inducibility
TraesCS1A02G029300.1	ATCT-motif	AATCTAATCC	202	9	+	Pisum sativum	part of a conserved DNA module involved in light responsiveness
TraesCS1A02G029300.1	MRE	AACCTAA	70	7	+	Petroselinum crispum	MYB binding site involved in light responsiveness
TraesCS1A02G029300.1	Unnamed__4	CTCC	246	4	-	Petroselinum hortense
TraesCS1A02G029300.1	Unnamed__4	CTCC	315	4	-	Petroselinum hortense
TraesCS1A02G029300.1	Unnamed__4	CTCC	326	4	-	Petroselinum hortense
TraesCS1A02G029300.1	Unnamed__4	CTCC	387	4	-	Petroselinum hortense
TraesCS1A02G029300.1	Unnamed__4	CTCC	405	4	+	Petroselinum hortense
TraesCS1A02G029300.1	Unnamed__4	CTCC	515	4	+	Petroselinum hortense
TraesCS1A02G029300.1	Unnamed__4	CTCC	553	4	+	Petroselinum hortense
TraesCS1A02G029300.1	Unnamed__4	CTCC	620	4	+	Petroselinum hortense
TraesCS1A02G029300.1	Unnamed__4	CTCC	661	4	+	Petroselinum hortense
TraesCS1A02G029300.1	Unnamed__4	CTCC	666	4	+	Petroselinum hortense
TraesCS1A02G029300.1	Unnamed__4	CTCC	678	4	+	Petroselinum hortense
TraesCS1A02G029300.1	Unnamed__4	CTCC	699	4	+	Petroselinum hortense
TraesCS1A02G029300.1	Unnamed__4	CTCC	866	4	-	Petroselinum hortense
TraesCS1A02G029300.1	Unnamed__4	CTCC	939	4	-	Petroselinum hortense
TraesCS1A02G029300.1	Unnamed__4	CTCC	948	4	-	Petroselinum hortense
TraesCS1A02G029300.1	Unnamed__4	CTCC	1075	4	-	Petroselinum hortense
TraesCS1A02G029300.1	Unnamed__4	CTCC	1097	4	+	Petroselinum hortense
TraesCS1A02G029300.1	Unnamed__4	CTCC	1100	4	+	Petroselinum hortense
TraesCS1A02G029300.1	Unnamed__4	CTCC	1103	4	+	Petroselinum hortense
TraesCS1A02G029300.1	Unnamed__4	CTCC	1106	4	+	Petroselinum hortense
TraesCS1A02G029300.1	Unnamed__4	CTCC	1121	4	+	Petroselinum hortense
TraesCS1A02G029300.1	Unnamed__4	CTCC	1136	4	+	Petroselinum hortense
TraesCS1A02G029300.1	Unnamed__4	CTCC	1174	4	+	Petroselinum hortense
TraesCS1A02G029300.1	Unnamed__4	CTCC	1241	4	+	Petroselinum hortense
TraesCS1A02G029300.1	Unnamed__4	CTCC	1313	4	-	Petroselinum hortense
TraesCS1A02G029300.1	Unnamed__4	CTCC	1373	4	-	Petroselinum hortense
TraesCS1A02G029300.1	Unnamed__4	CTCC	1471	4	+	Petroselinum hortense
TraesCS1A02G029300.1	Unnamed__4	CTCC	1561	4	-	Petroselinum hortense
TraesCS1A02G029300.1	Unnamed__4	CTCC	1568	4	+	Petroselinum hortense
TraesCS1A02G029300.1	Unnamed__4	CTCC	1749	4	+	Petroselinum hortense
TraesCS1A02G029300.1	Unnamed__4	CTCC	1923	4	-	Petroselinum hortense
TraesCS1A02G029300.1	CAT-box	GCCACT	1940	6	+	Arabidopsis thaliana	cis-acting regulatory element related to meristem expression
TraesCS1A02G029300.1	as-1	TGACG	302	5	+	Arabidopsis thaliana
TraesCS1A02G029300.1	as-1	TGACG	361	5	-	Arabidopsis thaliana
TraesCS1A02G029300.1	CCGTCC-box	CCGTCC	1774	6	-	Petroselinum hortense
TraesCS1A02G029300.1	CGTCA-motif	CGTCA	302	5	-	Hordeum vulgare	cis-acting regulatory element involved in the MeJA-responsiveness
TraesCS1A02G029300.1	CGTCA-motif	CGTCA	361	5	+	Hordeum vulgare	cis-acting regulatory element involved in the MeJA-responsiveness
TraesCS1A02G029300.1	STRE	AGGGG	416	5	-	Arabidopsis thaliana
TraesCS1A02G029300.1	STRE	AGGGG	658	5	-	Arabidopsis thaliana
TraesCS1A02G029300.1	STRE	AGGGG	663	5	-	Arabidopsis thaliana
TraesCS1A02G029300.1	STRE	AGGGG	704	5	-	Arabidopsis thaliana
TraesCS1A02G029300.1	STRE	AGGGG	945	5	+	Arabidopsis thaliana
TraesCS1A02G029300.1	STRE	AGGGG	1468	5	-	Arabidopsis thaliana
TraesCS1A02G029300.1	STRE	AGGGG	1698	5	-	Arabidopsis thaliana
TraesCS1A02G029300.1	G-Box	CACGTG	520	6	+	Pisum sativum	cis-acting regulatory element involved in light responsiveness
TraesCS1A02G029300.1	LTR	CCGAAA	1146	6	-	Hordeum vulgare	cis-acting element involved in low-temperature responsiveness
TraesCS1A02G029300.1	LTR	CCGAAA	1707	6	+	Hordeum vulgare	cis-acting element involved in low-temperature responsiveness
TraesCS1A02G029300.1	Sp1	GGGCGG	510	6	-	Oryza sativa	light responsive element
TraesCS1A02G029300.1	Sp1	GGGCGG	701	6	-	Oryza sativa	light responsive element
TraesCS1A02G029300.1	Sp1	GGGCGG	1191	6	-	Oryza sativa	light responsive element
TraesCS1A02G029300.1	Sp1	GGGCGG	1986	6	-	Oryza sativa	light responsive element
TraesCS1A02G029300.1	DRE core	GCCGAC	827	6	+	Arabidopsis thaliana
TraesCS1A02G029300.1	DRE core	GCCGAC	1317	6	-	Arabidopsis thaliana
TraesCS1A02G029300.1	DRE core	GCCGAC	1686	6	-	Arabidopsis thaliana
TraesCS1A02G029300.1	ABRE4	CACGTA	84	6	+	Zea mays
TraesCS1A02G029300.1	ABRE4	CACGTA	485	6	-	Zea mays
TraesCS1A02G029300.1	ABRE4	CACGTA	1225	6	-	Zea mays
TraesCS1A02G029300.1	ABRE4	CACGTA	1580	6	+	Zea mays
TraesCS1A02G029300.1	TGACG-motif	TGACG	302	5	+	Hordeum vulgare	cis-acting regulatory element involved in the MeJA-responsiveness
TraesCS1A02G029300.1	TGACG-motif	TGACG	361	5	-	Hordeum vulgare	cis-acting regulatory element involved in the MeJA-responsiveness
TraesCS1A02G029300.1	TCCC-motif	TCTCCCT	1073	7	-	Spinacia oleracea	part of a light responsive element
TraesCS1A02G029300.1	CCAAT-box	CAACGG	612	6	-	Hordeum vulgare	MYBHv1 binding site
TraesCS1A02G029300.1	CCAAT-box	CAACGG	716	6	+	Hordeum vulgare	MYBHv1 binding site
TraesCS1A02G029300.1	CCAAT-box	CAACGG	1669	6	-	Hordeum vulgare	MYBHv1 binding site
TraesCS1A02G029300.1	CCAAT-box	CAACGG	1691	6	+	Hordeum vulgare	MYBHv1 binding site
TraesCS1A02G029300.1	CCAAT-box	CAACGG	1866	6	-	Hordeum vulgare	MYBHv1 binding site
TraesCS1A02G029300.1	TGA-element	AACGAC	1270	6	-	Brassica oleracea	auxin-responsive element
TraesCS1A02G029300.1	WRE3	CCACCT	1127	6	+	Pisum sativum
TraesCS1A02G029300.1	ABRE	ACGTG	84	5	-	Arabidopsis thaliana	cis-acting element involved in the abscisic acid responsiveness
TraesCS1A02G029300.1	ABRE	CGTACGTGCA	483	9	+	Hordeum vulgare	cis-acting element involved in the abscisic acid responsiveness
TraesCS1A02G029300.1	ABRE	ACGTG	486	5	+	Arabidopsis thaliana	cis-acting element involved in the abscisic acid responsiveness
TraesCS1A02G029300.1	ABRE	CACGTG	520	6	+	Arabidopsis thaliana	cis-acting element involved in the abscisic acid responsiveness
TraesCS1A02G029300.1	ABRE	ACGTG	521	5	+	Arabidopsis thaliana	cis-acting element involved in the abscisic acid responsiveness
TraesCS1A02G029300.1	ABRE	ACGTG	1226	5	+	Arabidopsis thaliana	cis-acting element involved in the abscisic acid responsiveness
TraesCS1A02G029300.1	ABRE	ACGTG	1580	5	-	Arabidopsis thaliana	cis-acting element involved in the abscisic acid responsiveness
TraesCS1A02G029300.1	TATA-box	TATAAA	1	6	-	Helianthus annuus	core promoter element around -30 of transcription start
TraesCS1A02G029300.1	TATA-box	TATAA	2	5	-	Arabidopsis thaliana	core promoter element around -30 of transcription start
TraesCS1A02G029300.1	TATA-box	TATA	3	4	+	Arabidopsis thaliana	core promoter element around -30 of transcription start
TraesCS1A02G029300.1	TATA-box	ATATAT	34	6	+	Brassica napus	core promoter element around -30 of transcription start
TraesCS1A02G029300.1	TATA-box	TATATA	35	6	+	Arabidopsis thaliana	core promoter element around -30 of transcription start
TraesCS1A02G029300.1	TATA-box	TATA	37	4	+	Arabidopsis thaliana	core promoter element around -30 of transcription start
TraesCS1A02G029300.1	TATA-box	TACATAAA	39	8	+	Oryza sativa	core promoter element around -30 of transcription start
TraesCS1A02G029300.1	TATA-box	TATA	129	4	+	Arabidopsis thaliana	core promoter element around -30 of transcription start
TraesCS1A02G029300.1	TATA-box	ATATAA	203	6	+	Brassica oleracea	core promoter element around -30 of transcription start
TraesCS1A02G029300.1	TATA-box	TATA	204	4	+	Arabidopsis thaliana	core promoter element around -30 of transcription start
TraesCS1A02G029300.1	TATA-box	ATATAT	372	6	+	Brassica napus	core promoter element around -30 of transcription start
TraesCS1A02G029300.1	TATA-box	TATA	373	4	+	Arabidopsis thaliana	core promoter element around -30 of transcription start
TraesCS1A02G029300.1	TATA-box	TATA	753	4	+	Arabidopsis thaliana	core promoter element around -30 of transcription start
TraesCS1A02G029300.1	TATA-box	TATTTAAA	1395	8	-	Arabidopsis thaliana	core promoter element around -30 of transcription start
TraesCS1A02G029300.1	TATA-box	TATATA	1616	6	-	Arabidopsis thaliana	core promoter element around -30 of transcription start
TraesCS1A02G029300.1	TATA-box	TATA	1618	4	-	Arabidopsis thaliana	core promoter element around -30 of transcription start
TraesCS1A02G029300.1	TATA-box	TATA	1624	4	-	Arabidopsis thaliana	core promoter element around -30 of transcription start
TraesCS1A02G029300.1	TATA-box	ATATAT	1629	6	-	Brassica napus	core promoter element around -30 of transcription start
TraesCS1A02G029300.1	TATA-box	TATATA	1630	6	-	Arabidopsis thaliana	core promoter element around -30 of transcription start
TraesCS1A02G029300.1	TATA-box	TATA	1632	4	-	Arabidopsis thaliana	core promoter element around -30 of transcription start
TraesCS1A02G029300.1	box S	AGCCACC	1019	7	-	Arabidopsis thaliana
TraesCS1A02G029300.1	box S	AGCCACC	1894	7	+	Arabidopsis thaliana
TraesCS1A02G029300.1	AT~TATA-box	TATATA	35	6	+	Arabidopsis thaliana
TraesCS1A02G029300.1	AT~TATA-box	TATATA	1616	6	-	Arabidopsis thaliana
TraesCS1A02G029300.1	AT~TATA-box	TATATA	1630	6	-	Arabidopsis thaliana
TraesCS1A02G029300.1	MYB recognition site	CCGTTG	612	6	+	Arabidopsis thaliana
TraesCS1A02G029300.1	MYB recognition site	CCGTTG	716	6	-	Arabidopsis thaliana
TraesCS1A02G029300.1	MYB recognition site	CCGTTG	1669	6	+	Arabidopsis thaliana
TraesCS1A02G029300.1	MYB recognition site	CCGTTG	1691	6	-	Arabidopsis thaliana
TraesCS1A02G029300.1	MYB recognition site	CCGTTG	1866	6	+	Arabidopsis thaliana
TraesCS1A02G029300.1	Box II -like sequence	TCCGTGTACCA	485	10	+	Oryza sativa	cis-acting regulatory element
TraesCS1A02G029300.1		motif_sequence	22	4	+	organism	short_function
TraesCS1A02G029300.1		motif_sequence	387	4	-	organism	short_function
TraesCS1A02G029300.1		motif_sequence	403	4	+	organism	short_function
TraesCS1A02G029300.1		motif_sequence	551	4	+	organism	short_function
TraesCS1A02G029300.1		motif_sequence	647	4	+	organism	short_function
TraesCS1A02G029300.1		motif_sequence	724	4	-	organism	short_function
TraesCS1A02G029300.1		motif_sequence	748	4	-	organism	short_function
TraesCS1A02G029300.1		motif_sequence	780	4	-	organism	short_function
TraesCS1A02G029300.1		motif_sequence	798	4	-	organism	short_function
TraesCS1A02G029300.1		motif_sequence	881	4	+	organism	short_function
TraesCS1A02G029300.1		motif_sequence	934	4	-	organism	short_function
TraesCS1A02G029300.1		motif_sequence	1075	4	-	organism	short_function
TraesCS1A02G029300.1		motif_sequence	1116	4	+	organism	short_function
TraesCS1A02G029300.1		motif_sequence	1199	4	+	organism	short_function
TraesCS1A02G029300.1		motif_sequence	1254	4	-	organism	short_function
TraesCS1A02G029300.1		motif_sequence	1261	4	+	organism	short_function
TraesCS1A02G029300.1		motif_sequence	1343	4	+	organism	short_function
TraesCS1A02G029300.1		motif_sequence	1368	4	-	organism	short_function
TraesCS1A02G029300.1		motif_sequence	1417	4	+	organism	short_function
TraesCS1A02G029300.1		motif_sequence	1498	4	+	organism	short_function
TraesCS1A02G029300.1		motif_sequence	1936	4	+	organism	short_function
TraesCS1A02G034100.1	WRE3	CCACCT	1528	6	-	Pisum sativum
TraesCS1A02G034100.1	TGA-element	AACGAC	547	6	+	Brassica oleracea	auxin-responsive element
TraesCS1A02G034100.1	box S	AGCCACC	79	7	+	Arabidopsis thaliana
TraesCS1A02G034100.1	ABRE	ACGTG	1483	5	-	Arabidopsis thaliana	cis-acting element involved in the abscisic acid responsiveness
TraesCS1A02G034100.1	ABRE	CACGTG	1871	6	-	Arabidopsis thaliana	cis-acting element involved in the abscisic acid responsiveness
TraesCS1A02G034100.1	ABRE	ACGTG	1872	5	+	Arabidopsis thaliana	cis-acting element involved in the abscisic acid responsiveness
TraesCS1A02G034100.1	TATA-box	TATAAAA	1274	7	-	Pisum sativum	core promoter element around -30 of transcription start
TraesCS1A02G034100.1	TATA-box	TATAAA	1275	6	-	Helianthus annuus	core promoter element around -30 of transcription start
TraesCS1A02G034100.1	TATA-box	TATAA	1276	5	-	Arabidopsis thaliana	core promoter element around -30 of transcription start
TraesCS1A02G034100.1	TATA-box	TATA	1277	4	-	Arabidopsis thaliana	core promoter element around -30 of transcription start
TraesCS1A02G034100.1	TATA-box	TATACA	1423	6	-	Helianthus annuus	core promoter element around -30 of transcription start
TraesCS1A02G034100.1	TATA-box	TATA	1425	4	-	Arabidopsis thaliana	core promoter element around -30 of transcription start
TraesCS1A02G034100.1	TATA-box	TATATA	1439	6	-	Arabidopsis thaliana	core promoter element around -30 of transcription start
TraesCS1A02G034100.1	TATA-box	ATATAT	1440	6	-	Brassica napus	core promoter element around -30 of transcription start
TraesCS1A02G034100.1	TATA-box	TATA	1441	4	-	Arabidopsis thaliana	core promoter element around -30 of transcription start
TraesCS1A02G034100.1	TATA-box	TATA	1449	4	-	Arabidopsis thaliana	core promoter element around -30 of transcription start
TraesCS1A02G034100.1	TATA-box	TATATA	1509	6	-	Arabidopsis thaliana	core promoter element around -30 of transcription start
TraesCS1A02G034100.1	TATA-box	TATA	1511	4	-	Arabidopsis thaliana	core promoter element around -30 of transcription start
TraesCS1A02G034100.1	TATA-box	TATA	1624	4	-	Arabidopsis thaliana	core promoter element around -30 of transcription start
TraesCS1A02G034100.1	TATA-box	ATATAT	1636	6	-	Brassica napus	core promoter element around -30 of transcription start
TraesCS1A02G034100.1	TATA-box	TATA	1637	4	-	Arabidopsis thaliana	core promoter element around -30 of transcription start
TraesCS1A02G034100.1	TATA-box	TATA	1653	4	-	Arabidopsis thaliana	core promoter element around -30 of transcription start
TraesCS1A02G034100.1	TATA-box	TATA	1704	4	-	Arabidopsis thaliana	core promoter element around -30 of transcription start
TraesCS1A02G034100.1	TATA-box	TATA	1716	4	-	Arabidopsis thaliana	core promoter element around -30 of transcription start
TraesCS1A02G034100.1	TATA-box	TATA	1752	4	-	Arabidopsis thaliana	core promoter element around -30 of transcription start
TraesCS1A02G034100.1	TATA-box	ATATAA	1935	6	+	Brassica oleracea	core promoter element around -30 of transcription start
TraesCS1A02G034100.1	TATA-box	TATA	1936	4	-	Arabidopsis thaliana	core promoter element around -30 of transcription start
TraesCS1A02G034100.1	GATA-motif	AAGGATAAGG	1132	9	+	Solanum tuberosum	part of a light responsive element
TraesCS1A02G034100.1	NON	CAACGGCCACG	732	10	+	Nicotiana tabacum
TraesCS1A02G034100.1	MYB recognition site	CCGTTG	732	6	-	Arabidopsis thaliana
TraesCS1A02G034100.1	MYB recognition site	CCGTTG	1900	6	+	Arabidopsis thaliana
TraesCS1A02G034100.1		motif_sequence	40	4	+	organism	short_function
TraesCS1A02G034100.1		motif_sequence	244	4	-	organism	short_function
TraesCS1A02G034100.1		motif_sequence	329	4	+	organism	short_function
TraesCS1A02G034100.1		motif_sequence	348	4	-	organism	short_function
TraesCS1A02G034100.1		motif_sequence	390	4	-	organism	short_function
TraesCS1A02G034100.1		motif_sequence	456	4	-	organism	short_function
TraesCS1A02G034100.1		motif_sequence	486	4	-	organism	short_function
TraesCS1A02G034100.1		motif_sequence	540	4	-	organism	short_function
TraesCS1A02G034100.1		motif_sequence	674	4	+	organism	short_function
TraesCS1A02G034100.1		motif_sequence	767	4	+	organism	short_function
TraesCS1A02G034100.1		motif_sequence	1098	4	-	organism	short_function
TraesCS1A02G034100.1		motif_sequence	1102	4	+	organism	short_function
TraesCS1A02G034100.1		motif_sequence	1172	4	+	organism	short_function
TraesCS1A02G034100.1		motif_sequence	1181	4	+	organism	short_function
TraesCS1A02G034100.1		motif_sequence	1408	4	+	organism	short_function
TraesCS1A02G034100.1		motif_sequence	1606	4	-	organism	short_function
TraesCS1A02G034100.1		motif_sequence	1731	4	-	organism	short_function
TraesCS1A02G034100.1		motif_sequence	1743	4	+	organism	short_function
TraesCS1A02G034100.1		motif_sequence	1759	4	+	organism	short_function
TraesCS1A02G034100.1		motif_sequence	1764	4	+	organism	short_function
TraesCS1A02G034100.1		motif_sequence	1788	4	-	organism	short_function
TraesCS1A02G034100.1	Unnamed__16	GCTGCCCGTC	366	9	+	Zea mays
TraesCS1A02G034100.1	AT~TATA-box	TATATA	1439	6	-	Arabidopsis thaliana
TraesCS1A02G034100.1	AT~TATA-box	TATATA	1509	6	-	Arabidopsis thaliana
TraesCS1A02G034100.1	plant_AP-2-like	CGACCAGG	549	8	+	Oryza sativa	?
TraesCS1A02G034100.1	G-Box	TCCACATGGCA	395	10	+	Triticum aestivum	cis-acting regulatory element involved in light responsiveness
TraesCS1A02G034100.1	G-Box	CACGTG	1871	6	-	Pisum sativum	cis-acting regulatory element involved in light responsiveness
TraesCS1A02G034100.1	STRE	AGGGG	314	5	-	Arabidopsis thaliana
TraesCS1A02G034100.1	STRE	AGGGG	1139	5	+	Arabidopsis thaliana
TraesCS1A02G034100.1	STRE	AGGGG	1145	5	+	Arabidopsis thaliana
TraesCS1A02G034100.1	STRE	AGGGG	1848	5	-	Arabidopsis thaliana
TraesCS1A02G034100.1	STRE	AGGGG	1926	5	+	Arabidopsis thaliana
TraesCS1A02G034100.1	TGACG-motif	TGACG	211	5	-	Hordeum vulgare	cis-acting regulatory element involved in the MeJA-responsiveness
TraesCS1A02G034100.1	TGACG-motif	TGACG	283	5	-	Hordeum vulgare	cis-acting regulatory element involved in the MeJA-responsiveness
TraesCS1A02G034100.1	TGACG-motif	TGACG	411	5	+	Hordeum vulgare	cis-acting regulatory element involved in the MeJA-responsiveness
TraesCS1A02G034100.1	TGACG-motif	TGACG	525	5	-	Hordeum vulgare	cis-acting regulatory element involved in the MeJA-responsiveness
TraesCS1A02G034100.1	CCAAT-box	CAACGG	732	6	+	Hordeum vulgare	MYBHv1 binding site
TraesCS1A02G034100.1	CCAAT-box	CAACGG	1900	6	-	Hordeum vulgare	MYBHv1 binding site
TraesCS1A02G034100.1	Sp1	GGGCGG	68	6	+	Oryza sativa	light responsive element
TraesCS1A02G034100.1	Sp1	GGGCGG	367	6	-	Oryza sativa	light responsive element
TraesCS1A02G034100.1	Sp1	GGGCGG	419	6	-	Oryza sativa	light responsive element
TraesCS1A02G034100.1	Sp1	GGGCGG	519	6	+	Oryza sativa	light responsive element
TraesCS1A02G034100.1	Sp1	GGGCGG	562	6	-	Oryza sativa	light responsive element
TraesCS1A02G034100.1	Sp1	GGGCGG	943	6	+	Oryza sativa	light responsive element
TraesCS1A02G034100.1	DRE core	GCCGAC	48	6	+	Arabidopsis thaliana
TraesCS1A02G034100.1	DRE core	GCCGAC	258	6	-	Arabidopsis thaliana
TraesCS1A02G034100.1	DRE core	GCCGAC	1073	6	-	Arabidopsis thaliana
TraesCS1A02G034100.1	Myb-binding site	CAACAG	639	6	+	Nicotiana tabacum
TraesCS1A02G034100.1	Myb-binding site	CAACAG	1663	6	-	Nicotiana tabacum
TraesCS1A02G034100.1	Unnamed__2	CCCCGG	103	6	+	Zea mays
TraesCS1A02G034100.1	A-box	CCGTCC	699	6	-	Petroselinum crispum	cis-acting regulatory element
TraesCS1A02G034100.1	A-box	CCGTCC	792	6	-	Petroselinum crispum	cis-acting regulatory element
TraesCS1A02G034100.1	A-box	CCGTCC	1116	6	+	Petroselinum crispum	cis-acting regulatory element
TraesCS1A02G034100.1	A-box	CCGTCC	1644	6	-	Petroselinum crispum	cis-acting regulatory element
TraesCS1A02G034100.1	CAAT-box	CAAT	74	4	+	Nicotiana glutinosa
TraesCS1A02G034100.1	CAAT-box	CAAAT	426	5	+	Pisum sativum	common cis-acting element in promoter and enhancer regions
TraesCS1A02G034100.1	CAAT-box	CAAT	672	4	+	Nicotiana glutinosa
TraesCS1A02G034100.1	CAAT-box	CAAT	765	4	+	Nicotiana glutinosa
TraesCS1A02G034100.1	CAAT-box	CAAAT	839	5	+	Pisum sativum	common cis-acting element in promoter and enhancer regions
TraesCS1A02G034100.1	CAAT-box	CAAAT	850	5	+	Pisum sativum	common cis-acting element in promoter and enhancer regions
TraesCS1A02G034100.1	CAAT-box	CCCAATTT	875	8	+	Arabidopsis thaliana	common cis-acting element in promoter and enhancer regions
TraesCS1A02G034100.1	CAAT-box	CCAAT	876	5	+	Arabidopsis thaliana	common cis-acting element in promoter and enhancer regions
TraesCS1A02G034100.1	CAAT-box	CAAT	877	4	+	Nicotiana glutinosa
TraesCS1A02G034100.1	CAAT-box	CAAAT	898	5	+	Pisum sativum	common cis-acting element in promoter and enhancer regions
TraesCS1A02G034100.1	CAAT-box	CAAT	1226	4	-	Nicotiana glutinosa
TraesCS1A02G034100.1	CAAT-box	CAAAT	1289	5	+	Pisum sativum	common cis-acting element in promoter and enhancer regions
TraesCS1A02G034100.1	CAAT-box	CCAAT	1316	5	-	Arabidopsis thaliana	common cis-acting element in promoter and enhancer regions
TraesCS1A02G034100.1	CAAT-box	CAAAT	1341	5	+	Pisum sativum	common cis-acting element in promoter and enhancer regions
TraesCS1A02G034100.1	CAAT-box	CAAT	1350	4	-	Nicotiana glutinosa
TraesCS1A02G034100.1	CAAT-box	CCAAT	1412	5	+	Arabidopsis thaliana	common cis-acting element in promoter and enhancer regions
TraesCS1A02G034100.1	CAAT-box	CAAT	1413	4	+	Nicotiana glutinosa
TraesCS1A02G034100.1	CAAT-box	CAAT	1455	4	+	Nicotiana glutinosa
TraesCS1A02G034100.1	CAAT-box	CAAT	1581	4	+	Nicotiana glutinosa
TraesCS1A02G034100.1	CAAT-box	CAAT	1593	4	-	Nicotiana glutinosa
TraesCS1A02G034100.1	CAAT-box	CAAT	1610	4	-	Nicotiana glutinosa
TraesCS1A02G034100.1	CAAT-box	CAAAT	1640	5	-	Pisum sativum	common cis-acting element in promoter and enhancer regions
TraesCS1A02G034100.1	CAAT-box	CCAAT	1728	5	-	Arabidopsis thaliana	common cis-acting element in promoter and enhancer regions
TraesCS1A02G034100.1	CAAT-box	CAAT	1832	4	+	Nicotiana glutinosa
TraesCS1A02G034100.1	CAAT-box	CAAT	1918	4	-	Nicotiana glutinosa
TraesCS1A02G034100.1	NON-box	AGATCGACG	488	9	+	Arabidopsis thaliana	cis-acting regulatory element related to meristem specific activation
TraesCS1A02G034100.1	CGTCA-motif	CGTCA	211	5	+	Hordeum vulgare	cis-acting regulatory element involved in the MeJA-responsiveness
TraesCS1A02G034100.1	CGTCA-motif	CGTCA	283	5	+	Hordeum vulgare	cis-acting regulatory element involved in the MeJA-responsiveness
TraesCS1A02G034100.1	CGTCA-motif	CGTCA	411	5	-	Hordeum vulgare	cis-acting regulatory element involved in the MeJA-responsiveness
TraesCS1A02G034100.1	CGTCA-motif	CGTCA	525	5	+	Hordeum vulgare	cis-acting regulatory element involved in the MeJA-responsiveness
TraesCS1A02G034100.1	as-1	TGACG	211	5	-	Arabidopsis thaliana
TraesCS1A02G034100.1	as-1	TGACG	283	5	-	Arabidopsis thaliana
TraesCS1A02G034100.1	as-1	TGACG	411	5	+	Arabidopsis thaliana
TraesCS1A02G034100.1	as-1	TGACG	525	5	-	Arabidopsis thaliana
TraesCS1A02G034100.1	CCGTCC-box	CCGTCC	699	6	-	Petroselinum hortense
TraesCS1A02G034100.1	CCGTCC-box	CCGTCC	792	6	-	Petroselinum hortense
TraesCS1A02G034100.1	CCGTCC-box	CCGTCC	1116	6	+	Petroselinum hortense
TraesCS1A02G034100.1	CCGTCC-box	CCGTCC	1644	6	-	Petroselinum hortense
TraesCS1A02G034100.1	Unnamed__4	CTCC	126	4	-	Petroselinum hortense
TraesCS1A02G034100.1	Unnamed__4	CTCC	166	4	+	Petroselinum hortense
TraesCS1A02G034100.1	Unnamed__4	CTCC	169	4	+	Petroselinum hortense
TraesCS1A02G034100.1	Unnamed__4	CTCC	172	4	+	Petroselinum hortense
TraesCS1A02G034100.1	Unnamed__4	CTCC	175	4	+	Petroselinum hortense
TraesCS1A02G034100.1	Unnamed__4	CTCC	178	4	+	Petroselinum hortense
TraesCS1A02G034100.1	Unnamed__4	CTCC	184	4	+	Petroselinum hortense
TraesCS1A02G034100.1	Unnamed__4	CTCC	187	4	+	Petroselinum hortense
TraesCS1A02G034100.1	Unnamed__4	CTCC	244	4	-	Petroselinum hortense
TraesCS1A02G034100.1	Unnamed__4	CTCC	253	4	-	Petroselinum hortense
TraesCS1A02G034100.1	Unnamed__4	CTCC	317	4	+	Petroselinum hortense
TraesCS1A02G034100.1	Unnamed__4	CTCC	354	4	-	Petroselinum hortense
TraesCS1A02G034100.1	Unnamed__4	CTCC	387	4	-	Petroselinum hortense
TraesCS1A02G034100.1	Unnamed__4	CTCC	456	4	-	Petroselinum hortense
TraesCS1A02G034100.1	Unnamed__4	CTCC	462	4	-	Petroselinum hortense
TraesCS1A02G034100.1	Unnamed__4	CTCC	486	4	-	Petroselinum hortense
TraesCS1A02G034100.1	Unnamed__4	CTCC	676	4	+	Petroselinum hortense
TraesCS1A02G034100.1	Unnamed__4	CTCC	769	4	+	Petroselinum hortense
TraesCS1A02G034100.1	Unnamed__4	CTCC	873	4	+	Petroselinum hortense
TraesCS1A02G034100.1	Unnamed__4	CTCC	1001	4	-	Petroselinum hortense
TraesCS1A02G034100.1	Unnamed__4	CTCC	1104	4	+	Petroselinum hortense
TraesCS1A02G034100.1	Unnamed__4	CTCC	1148	4	-	Petroselinum hortense
TraesCS1A02G034100.1	Unnamed__4	CTCC	1178	4	+	Petroselinum hortense
TraesCS1A02G034100.1	Unnamed__4	CTCC	1197	4	-	Petroselinum hortense
TraesCS1A02G034100.1	Unnamed__4	CTCC	1394	4	+	Petroselinum hortense
TraesCS1A02G034100.1	Unnamed__4	CTCC	1410	4	+	Petroselinum hortense
TraesCS1A02G034100.1	Unnamed__4	CTCC	1731	4	-	Petroselinum hortense
TraesCS1A02G034100.1	Unnamed__4	CTCC	1766	4	+	Petroselinum hortense
TraesCS1A02G034100.1	Unnamed__4	CTCC	1854	4	+	Petroselinum hortense
TraesCS1A02G034100.1	Unnamed__4	CTCC	1864	4	+	Petroselinum hortense
TraesCS1A02G034100.1	Unnamed__4	CTCC	1868	4	+	Petroselinum hortense
TraesCS1A02G034100.1	MRE	AACCTAA	824	7	-	Petroselinum crispum	MYB binding site involved in light responsiveness
TraesCS1A02G034100.1	MYB	CAACCA	140	6	-	Arabidopsis thaliana
TraesCS1A02G034100.1	MYB	CAACAG	639	6	+	Arabidopsis thaliana
TraesCS1A02G034100.1	MYB	CAACCA	1055	6	+	Arabidopsis thaliana
TraesCS1A02G034100.1	MYB	CAACAG	1663	6	-	Arabidopsis thaliana
TraesCS1A02G034100.1	Unnamed__1	CGTGG	193	5	+	Zea mays
TraesCS1A02G034100.1	Unnamed__1	CGTGG	269	5	+	Zea mays
TraesCS1A02G034100.1	Unnamed__1	CGTGG	970	5	-	Zea mays
TraesCS1A02G034100.1	Unnamed__1	CGTGG	1603	5	+	Zea mays
TraesCS1A02G034100.1	Unnamed__1	CGTGG	1870	5	-	Zea mays
TraesCS1A02G034100.1	GRA	CACTGGCCGCCC	943	11	-	Zea mays
TraesCS1A02G034100.1	G-box	CACGAC	376	6	-	Zea mays	cis-acting regulatory element involved in light responsiveness
TraesCS1A02G034100.1	G-box	CACGAC	971	6	+	Zea mays	cis-acting regulatory element involved in light responsiveness
TraesCS1A02G034100.1	G-box	CACGTC	1483	6	+	Zea mays	cis-acting regulatory element involved in light responsiveness
TraesCS1A02G034100.1	G-box	CACGAC	1825	6	-	Zea mays	cis-acting regulatory element involved in light responsiveness
TraesCS1A02G034100.1	G-box	CACGTG	1871	6	-	Arabidopsis thaliana	cis-acting regulatory element involved in light responsiveness
TraesCS1A02G034100.1	MYC	CATTTG	426	6	-	Arabidopsis thaliana
TraesCS1A02G034100.1	MYC	CATTTG	1341	6	-	Arabidopsis thaliana
TraesCS1A02G034100.1	MYC	CATGTG	1419	6	+	Arabidopsis thaliana
TraesCS1A02G034100.1	CCGTCC motif	CCGTCC	699	6	-	Nicotiana tabacum
TraesCS1A02G034100.1	CCGTCC motif	CCGTCC	792	6	-	Nicotiana tabacum
TraesCS1A02G034100.1	CCGTCC motif	CCGTCC	1116	6	+	Nicotiana tabacum
TraesCS1A02G034100.1	CCGTCC motif	CCGTCC	1644	6	-	Nicotiana tabacum
TraesCS1A02G034100.1	JERE	AGACCGCC	416	8	+	Arabidopsis thaliana
TraesCS1A02G034100.1	O2-site	GATGACATGG	1833	9	+	Zea mays	cis-acting regulatory element involved in zein metabolism regulation
TraesCS1A02G196800.1	TCA	TCATCTTCAT	1418	9	+	Pisum sativum
TraesCS1A02G196800.1	CAT-box	GCCACT	31	6	+	Arabidopsis thaliana	cis-acting regulatory element related to meristem expression
TraesCS1A02G196800.1	CAT-box	GCCACT	138	6	+	Arabidopsis thaliana	cis-acting regulatory element related to meristem expression
TraesCS1A02G196800.1	CAT-box	GCCACT	990	6	+	Arabidopsis thaliana	cis-acting regulatory element related to meristem expression
TraesCS1A02G196800.1	Unnamed__2	CCCCGG	1243	6	+	Zea mays
TraesCS1A02G196800.1	GCN4_motif	TGAGTCA	657	7	+	Oryza sativa	cis-regulatory element involved in endosperm expression
TraesCS1A02G196800.1	dOCT	CACGGATC	1428	8	+	Zea mays
TraesCS1A02G196800.1	MYC	CATGTG	496	6	-	Arabidopsis thaliana
TraesCS1A02G196800.1	MYC	CAATTG	1302	6	-	Arabidopsis thaliana
TraesCS1A02G196800.1	MYC	CATTTG	1331	6	+	Arabidopsis thaliana
TraesCS1A02G196800.1	GT1-motif	GGTTAA	1739	6	-	Arabidopsis thaliana	light responsive element
TraesCS1A02G196800.1	O2-site	GATGATGTGG	1548	10	-	Zea mays	cis-acting regulatory element involved in zein metabolism regulation
TraesCS1A02G196800.1	Unnamed__8	TCCACGTAGA	1100	9	-	Zea mays
TraesCS1A02G196800.1	MYB recognition site	CCGTTG	299	6	+	Arabidopsis thaliana
TraesCS1A02G196800.1	Unnamed__10	TCCACGTAGA	1100	9	-	Zea mays
TraesCS1A02G196800.1	AT~TATA-box	TATATA	757	6	+	Arabidopsis thaliana
TraesCS1A02G196800.1	TATA-box	TATA	381	4	+	Arabidopsis thaliana	core promoter element around -30 of transcription start
TraesCS1A02G196800.1	TATA-box	TATAA	588	5	-	Arabidopsis thaliana	core promoter element around -30 of transcription start
TraesCS1A02G196800.1	TATA-box	TATA	589	4	+	Arabidopsis thaliana	core promoter element around -30 of transcription start
TraesCS1A02G196800.1	TATA-box	ATATAT	756	6	+	Brassica napus	core promoter element around -30 of transcription start
TraesCS1A02G196800.1	TATA-box	TATATA	757	6	+	Arabidopsis thaliana	core promoter element around -30 of transcription start
TraesCS1A02G196800.1	TATA-box	TATA	759	4	+	Arabidopsis thaliana	core promoter element around -30 of transcription start
TraesCS1A02G196800.1	TATA-box	TATA	817	4	+	Arabidopsis thaliana	core promoter element around -30 of transcription start
TraesCS1A02G196800.1	TATA-box	TATA	1562	4	-	Arabidopsis thaliana	core promoter element around -30 of transcription start
TraesCS1A02G196800.1	TATA-box	TATAA	1761	5	-	Arabidopsis thaliana	core promoter element around -30 of transcription start
TraesCS1A02G196800.1	TATA-box	TATA	1762	4	-	Arabidopsis thaliana	core promoter element around -30 of transcription start
TraesCS1A02G196800.1	WRE3	CCACCT	48	6	+	Pisum sativum
TraesCS1A02G196800.1	WRE3	CCACCT	898	6	+	Pisum sativum
TraesCS1A02G196800.1	TGA-element	AACGAC	3	6	+	Brassica oleracea	auxin-responsive element
TraesCS1A02G196800.1	TGA-element	AACGAC	1796	6	-	Brassica oleracea	auxin-responsive element
TraesCS1A02G196800.1	TGACG-motif	TGACG	465	5	+	Hordeum vulgare	cis-acting regulatory element involved in the MeJA-responsiveness
TraesCS1A02G196800.1	TGACG-motif	TGACG	670	5	-	Hordeum vulgare	cis-acting regulatory element involved in the MeJA-responsiveness
TraesCS1A02G196800.1	TGACG-motif	TGACG	1802	5	-	Hordeum vulgare	cis-acting regulatory element involved in the MeJA-responsiveness
TraesCS1A02G196800.1	TGACG-motif	TGACG	1900	5	+	Hordeum vulgare	cis-acting regulatory element involved in the MeJA-responsiveness
TraesCS1A02G196800.1	CGTCA-motif	CGTCA	465	5	-	Hordeum vulgare	cis-acting regulatory element involved in the MeJA-responsiveness
TraesCS1A02G196800.1	CGTCA-motif	CGTCA	670	5	+	Hordeum vulgare	cis-acting regulatory element involved in the MeJA-responsiveness
TraesCS1A02G196800.1	CGTCA-motif	CGTCA	1802	5	+	Hordeum vulgare	cis-acting regulatory element involved in the MeJA-responsiveness
TraesCS1A02G196800.1	CGTCA-motif	CGTCA	1900	5	-	Hordeum vulgare	cis-acting regulatory element involved in the MeJA-responsiveness
TraesCS1A02G196800.1	as-1	TGACG	465	5	+	Arabidopsis thaliana
TraesCS1A02G196800.1	as-1	TGACG	670	5	-	Arabidopsis thaliana
TraesCS1A02G196800.1	as-1	TGACG	1802	5	-	Arabidopsis thaliana
TraesCS1A02G196800.1	as-1	TGACG	1900	5	+	Arabidopsis thaliana
TraesCS1A02G196800.1	TC-rich repeats	GTTTTCTTAC	1363	9	-	Nicotiana tabacum	cis-acting element involved in defense and stress responsiveness
TraesCS1A02G196800.1	Unnamed__4	CTCC	35	4	+	Petroselinum hortense
TraesCS1A02G196800.1	Unnamed__4	CTCC	41	4	+	Petroselinum hortense
TraesCS1A02G196800.1	Unnamed__4	CTCC	80	4	+	Petroselinum hortense
TraesCS1A02G196800.1	Unnamed__4	CTCC	231	4	+	Petroselinum hortense
TraesCS1A02G196800.1	Unnamed__4	CTCC	284	4	-	Petroselinum hortense
TraesCS1A02G196800.1	Unnamed__4	CTCC	304	4	-	Petroselinum hortense
TraesCS1A02G196800.1	Unnamed__4	CTCC	399	4	+	Petroselinum hortense
TraesCS1A02G196800.1	Unnamed__4	CTCC	402	4	+	Petroselinum hortense
TraesCS1A02G196800.1	Unnamed__4	CTCC	568	4	+	Petroselinum hortense
TraesCS1A02G196800.1	Unnamed__4	CTCC	612	4	+	Petroselinum hortense
TraesCS1A02G196800.1	Unnamed__4	CTCC	713	4	+	Petroselinum hortense
TraesCS1A02G196800.1	Unnamed__4	CTCC	727	4	+	Petroselinum hortense
TraesCS1A02G196800.1	Unnamed__4	CTCC	846	4	+	Petroselinum hortense
TraesCS1A02G196800.1	Unnamed__4	CTCC	994	4	+	Petroselinum hortense
TraesCS1A02G196800.1	Unnamed__4	CTCC	1101	4	+	Petroselinum hortense
TraesCS1A02G196800.1	Unnamed__4	CTCC	1111	4	+	Petroselinum hortense
TraesCS1A02G196800.1	Unnamed__4	CTCC	1114	4	+	Petroselinum hortense
TraesCS1A02G196800.1	Unnamed__4	CTCC	1159	4	+	Petroselinum hortense
TraesCS1A02G196800.1	Unnamed__4	CTCC	1175	4	-	Petroselinum hortense
TraesCS1A02G196800.1	Unnamed__4	CTCC	1417	4	+	Petroselinum hortense
TraesCS1A02G196800.1	Unnamed__4	CTCC	1779	4	-	Petroselinum hortense
TraesCS1A02G196800.1	Unnamed__4	CTCC	1965	4	+	Petroselinum hortense
TraesCS1A02G196800.1	ATCT-motif	AATCTAATCC	557	9	+	Pisum sativum	part of a conserved DNA module involved in light responsiveness
TraesCS1A02G196800.1	W box	TTGACC	786	6	+	Arabidopsis thaliana
TraesCS1A02G196800.1	CAAT-box	CAAT	146	4	+	Nicotiana glutinosa
TraesCS1A02G196800.1	CAAT-box	CCAAT	276	5	+	Arabidopsis thaliana	common cis-acting element in promoter and enhancer regions
TraesCS1A02G196800.1	CAAT-box	CAAT	277	4	+	Nicotiana glutinosa
TraesCS1A02G196800.1	CAAT-box	CCAAT	341	5	-	Arabidopsis thaliana	common cis-acting element in promoter and enhancer regions
TraesCS1A02G196800.1	CAAT-box	CAAT	673	4	+	Nicotiana glutinosa
TraesCS1A02G196800.1	CAAT-box	CCAAT	732	5	+	Arabidopsis thaliana	common cis-acting element in promoter and enhancer regions
TraesCS1A02G196800.1	CAAT-box	CAAT	733	4	+	Nicotiana glutinosa
TraesCS1A02G196800.1	CAAT-box	CAAT	792	4	-	Nicotiana glutinosa
TraesCS1A02G196800.1	CAAT-box	CCAAT	824	5	+	Arabidopsis thaliana	common cis-acting element in promoter and enhancer regions
TraesCS1A02G196800.1	CAAT-box	CAAT	825	4	+	Nicotiana glutinosa
TraesCS1A02G196800.1	CAAT-box	CAAT	939	4	+	Nicotiana glutinosa
TraesCS1A02G196800.1	CAAT-box	CAAT	1014	4	+	Nicotiana glutinosa
TraesCS1A02G196800.1	CAAT-box	CAAT	1035	4	+	Nicotiana glutinosa
TraesCS1A02G196800.1	CAAT-box	CAAT	1302	4	+	Nicotiana glutinosa
TraesCS1A02G196800.1	CAAT-box	CCAAT	1304	5	-	Arabidopsis thaliana	common cis-acting element in promoter and enhancer regions
TraesCS1A02G196800.1	CAAT-box	CCAAT	1317	5	+	Arabidopsis thaliana	common cis-acting element in promoter and enhancer regions
TraesCS1A02G196800.1	CAAT-box	CAAT	1318	4	+	Nicotiana glutinosa
TraesCS1A02G196800.1	CAAT-box	CAAAT	1332	5	-	Pisum sativum	common cis-acting element in promoter and enhancer regions
TraesCS1A02G196800.1	CAAT-box	CAAT	1348	4	+	Nicotiana glutinosa
TraesCS1A02G196800.1	CAAT-box	CAAAT	1359	5	-	Pisum sativum	common cis-acting element in promoter and enhancer regions
TraesCS1A02G196800.1	CAAT-box	CAAT	1594	4	-	Nicotiana glutinosa
TraesCS1A02G196800.1	CAAT-box	CAAT	1655	4	-	Nicotiana glutinosa
TraesCS1A02G196800.1	CAAT-box	CAAT	1682	4	-	Nicotiana glutinosa
TraesCS1A02G196800.1	CAAT-box	CCAAT	1743	5	+	Arabidopsis thaliana	common cis-acting element in promoter and enhancer regions
TraesCS1A02G196800.1	CAAT-box	CAAT	1744	4	+	Nicotiana glutinosa
TraesCS1A02G196800.1	CAAT-box	CAAAT	1765	5	-	Pisum sativum	common cis-acting element in promoter and enhancer regions
TraesCS1A02G196800.1	CAAT-box	CCCAATTT	1817	8	+	Arabidopsis thaliana	common cis-acting element in promoter and enhancer regions
TraesCS1A02G196800.1	CAAT-box	CCAAT	1818	5	+	Arabidopsis thaliana	common cis-acting element in promoter and enhancer regions
TraesCS1A02G196800.1	CAAT-box	CAAT	1819	4	+	Nicotiana glutinosa
TraesCS1A02G196800.1	CAAT-box	CAAT	1896	4	-	Nicotiana glutinosa
TraesCS1A02G196800.1	MBS	CAACTG	546	6	-	Arabidopsis thaliana	MYB binding site involved in drought-inducibility
TraesCS1A02G196800.1	MBS	CAACTG	662	6	+	Arabidopsis thaliana	MYB binding site involved in drought-inducibility
TraesCS1A02G196800.1	MBS	CAACTG	1342	6	-	Arabidopsis thaliana	MYB binding site involved in drought-inducibility
TraesCS1A02G196800.1	Myb	CAACTG	546	6	-	Arabidopsis thaliana
TraesCS1A02G196800.1	Myb	CAACTG	662	6	+	Arabidopsis thaliana
TraesCS1A02G196800.1	Myb	CAACTG	1342	6	-	Arabidopsis thaliana
TraesCS1A02G196800.1	MYB	CAACCA	406	6	-	Arabidopsis thaliana
TraesCS1A02G196800.1	MYB	CAACCA	1086	6	+	Arabidopsis thaliana
TraesCS1A02G196800.1	MYB	CAACCA	1223	6	-	Arabidopsis thaliana
TraesCS1A02G196800.1	MYB	CAACCA	1306	6	-	Arabidopsis thaliana
TraesCS1A02G196800.1	MYB	CAACCA	1589	6	+	Arabidopsis thaliana
TraesCS1A02G196800.1	MYB	CAACCA	1613	6	-	Arabidopsis thaliana
TraesCS1A02G196800.1	MYB	TAACCA	1740	6	+	Arabidopsis thaliana
TraesCS1A02G196800.1	Unnamed__1	CGTGG	357	5	+	Zea mays
TraesCS1A02G196800.1	Unnamed__1	CGTGG	1104	5	+	Zea mays
TraesCS1A02G196800.1	ARE	AAACCA	1845	6	+	Zea mays	cis-acting regulatory element essential for the anaerobic induction
TraesCS1A02G196800.1	MYB-like sequence	TAACCA	1740	6	+	Arabidopsis thaliana
TraesCS1A02G196800.1	Myc	TCTCTTA	768	7	+	Arabidopsis thaliana
TraesCS1A02G196800.1	G-box	CACGAC	1618	6	-	Zea mays	cis-acting regulatory element involved in light responsiveness
TraesCS1A02G196800.1	G-box	CACGTC	1648	6	+	Zea mays	cis-acting regulatory element involved in light responsiveness
TraesCS1A02G196800.1		motif_sequence	184	4	+	organism	short_function
TraesCS1A02G196800.1		motif_sequence	384	4	+	organism	short_function
TraesCS1A02G196800.1		motif_sequence	603	4	-	organism	short_function
TraesCS1A02G196800.1		motif_sequence	681	4	+	organism	short_function
TraesCS1A02G196800.1		motif_sequence	725	4	+	organism	short_function
TraesCS1A02G196800.1		motif_sequence	857	4	+	organism	short_function
TraesCS1A02G196800.1		motif_sequence	893	4	+	organism	short_function
TraesCS1A02G196800.1		motif_sequence	978	4	+	organism	short_function
TraesCS1A02G196800.1		motif_sequence	1076	4	+	organism	short_function
TraesCS1A02G196800.1		motif_sequence	1109	4	+	organism	short_function
TraesCS1A02G196800.1		motif_sequence	1157	4	+	organism	short_function
TraesCS1A02G196800.1		motif_sequence	1265	4	+	organism	short_function
TraesCS1A02G196800.1		motif_sequence	1379	4	+	organism	short_function
TraesCS1A02G196800.1		motif_sequence	1420	4	+	organism	short_function
TraesCS1A02G196800.1		motif_sequence	1486	4	-	organism	short_function
TraesCS1A02G196800.1		motif_sequence	1730	4	-	organism	short_function
TraesCS1A02G196800.1		motif_sequence	1877	4	+	organism	short_function
TraesCS1A02G196800.1		motif_sequence	1879	4	-	organism	short_function
TraesCS1A02G196800.1		motif_sequence	1909	4	-	organism	short_function
TraesCS1A02G196800.1	Unnamed__12	TCCACGTAGA	1100	9	-	Zea mays
TraesCS1A02G196800.1	AAGAA-motif	GAAAGAA	1721	7	-	Avena sativa
TraesCS1A02G196800.1	AAGAA-motif	GAAAGAA	1837	7	+	Avena sativa
TraesCS1A02G196800.1	ABRE	ACGTG	1648	5	-	Arabidopsis thaliana	cis-acting element involved in the abscisic acid responsiveness
TraesCS1A02G196800.1	ABRE	AACCCGG	1987	7	+	Arabidopsis thaliana	cis-acting element involved in the abscisic acid responsiveness
TraesCS1A02G196800.1	GATA-motif	GATAGGA	42	7	-	Arabidopsis thaliana	part of a light responsive element
TraesCS1A02G196800.1	Unnamed__14	TCCACGTAGA	1100	9	-	Zea mays
TraesCS1A02G196800.1	CCAAT-box	CAACGG	299	6	-	Hordeum vulgare	MYBHv1 binding site
TraesCS1A02G196800.1	circadian	CAAAGATATC	412	9	+	Lycopersicon esculentum	cis-acting regulatory element involved in circadian control
TraesCS1A02G196800.1	I-box	AGATAAGG	889	8	-	Triticum aestivum	part of a light responsive element
TraesCS1A02G196800.1	chs-CMA2a	TCACTTGA	1191	8	-	Petroselinum crispum	part of a light responsive element
TraesCS1A02G196800.1	AC-II	TCACCAACCCCC	1254	11	+	Populus tremuloides
TraesCS1A02G196800.1	STRE	AGGGG	86	5	-	Arabidopsis thaliana
TraesCS1A02G196800.1	STRE	AGGGG	565	5	-	Arabidopsis thaliana
TraesCS1A02G196800.1	STRE	AGGGG	572	5	-	Arabidopsis thaliana
TraesCS1A02G196800.1	STRE	AGGGG	710	5	-	Arabidopsis thaliana
TraesCS1A02G196800.1	STRE	AGGGG	1262	5	-	Arabidopsis thaliana
TraesCS1A02G196800.1	STRE	AGGGG	1690	5	-	Arabidopsis thaliana
TraesCS1A02G247300.1	Unnamed__1	CGTGG	284	5	-	Zea mays
TraesCS1A02G247300.1	Unnamed__1	CGTGG	1073	5	+	Zea mays
TraesCS1A02G247300.1	MYB	CAACCA	140	6	-	Arabidopsis thaliana
TraesCS1A02G247300.1	MYB	CAACCA	315	6	+	Arabidopsis thaliana
TraesCS1A02G247300.1	MYB	TAACCA	545	6	+	Arabidopsis thaliana
TraesCS1A02G247300.1	MYB	CAACCA	560	6	+	Arabidopsis thaliana
TraesCS1A02G247300.1	ARE	AAACCA	120	6	-	Zea mays	cis-acting regulatory element essential for the anaerobic induction
TraesCS1A02G247300.1	ARE	AAACCA	281	6	+	Zea mays	cis-acting regulatory element essential for the anaerobic induction
TraesCS1A02G247300.1	ARE	AAACCA	674	6	+	Zea mays	cis-acting regulatory element essential for the anaerobic induction
TraesCS1A02G247300.1	P-box	CCTTTTG	652	7	-	Oryza sativa	gibberellin-responsive element
TraesCS1A02G247300.1	MYB-like sequence	TAACCA	545	6	+	Arabidopsis thaliana
TraesCS1A02G247300.1	G-box	CACGAC	285	6	+	Zea mays	cis-acting regulatory element involved in light responsiveness
TraesCS1A02G247300.1	MBS	CAACTG	577	6	-	Arabidopsis thaliana	MYB binding site involved in drought-inducibility
TraesCS1A02G247300.1	MBS	CAACTG	678	6	-	Arabidopsis thaliana	MYB binding site involved in drought-inducibility
TraesCS1A02G247300.1	MBS	CAACTG	881	6	-	Arabidopsis thaliana	MYB binding site involved in drought-inducibility
TraesCS1A02G247300.1	MBS	CAACTG	1801	6	-	Arabidopsis thaliana	MYB binding site involved in drought-inducibility
TraesCS1A02G247300.1	GT1-motif	GGTTAAT	543	7	-	Avena sativa	light responsive element
TraesCS1A02G247300.1	GT1-motif	GGTTAA	544	6	-	Arabidopsis thaliana	light responsive element
TraesCS1A02G247300.1	GT1-motif	GGTTAA	1811	6	-	Arabidopsis thaliana	light responsive element
TraesCS1A02G247300.1	GCN4_motif	TGAGTCA	485	7	-	Oryza sativa	cis-regulatory element involved in endosperm expression
TraesCS1A02G247300.1	MYC	CAATTG	466	6	+	Arabidopsis thaliana
TraesCS1A02G247300.1	MYC	CATTTG	702	6	+	Arabidopsis thaliana
TraesCS1A02G247300.1	MYC	CAATTG	1230	6	-	Arabidopsis thaliana
TraesCS1A02G247300.1	MYC	CATGTG	1317	6	+	Arabidopsis thaliana
TraesCS1A02G247300.1	MYC	CATGTG	1492	6	+	Arabidopsis thaliana
TraesCS1A02G247300.1	Myb	CAACTG	577	6	-	Arabidopsis thaliana
TraesCS1A02G247300.1	Myb	CAACTG	678	6	-	Arabidopsis thaliana
TraesCS1A02G247300.1	Myb	CAACTG	881	6	-	Arabidopsis thaliana
TraesCS1A02G247300.1	Myb	CAACTG	1801	6	-	Arabidopsis thaliana
TraesCS1A02G247300.1	Box 4	ATTAAT	1038	6	-	Petroselinum crispum	part of a conserved DNA module involved in light responsiveness
TraesCS1A02G247300.1	AuxRE	TGTCTCAATAAG	836	11	+	Glycine max	part of an auxin-responsive element
TraesCS1A02G247300.1	ERE	ATTTTAAA	772	8	-	Nicotiana glutinos
TraesCS1A02G247300.1	Unnamed__2	CCCCGG	1925	6	+	Zea mays
TraesCS1A02G247300.1	CAAT-box	CAAT	3	4	+	Nicotiana glutinosa
TraesCS1A02G247300.1	CAAT-box	CAAT	54	4	+	Nicotiana glutinosa
TraesCS1A02G247300.1	CAAT-box	CCAAT	118	5	-	Arabidopsis thaliana	common cis-acting element in promoter and enhancer regions
TraesCS1A02G247300.1	CAAT-box	CAAT	159	4	-	Nicotiana glutinosa
TraesCS1A02G247300.1	CAAT-box	CAAAT	249	5	+	Pisum sativum	common cis-acting element in promoter and enhancer regions
TraesCS1A02G247300.1	CAAT-box	CAAT	270	4	+	Nicotiana glutinosa
TraesCS1A02G247300.1	CAAT-box	CCAAT	321	5	+	Arabidopsis thaliana	common cis-acting element in promoter and enhancer regions
TraesCS1A02G247300.1	CAAT-box	CAAT	322	4	+	Nicotiana glutinosa
TraesCS1A02G247300.1	CAAT-box	CAAT	330	4	+	Nicotiana glutinosa
TraesCS1A02G247300.1	CAAT-box	CAAT	338	4	+	Nicotiana glutinosa
TraesCS1A02G247300.1	CAAT-box	CAAT	347	4	+	Nicotiana glutinosa
TraesCS1A02G247300.1	CAAT-box	CCAAT	408	5	-	Arabidopsis thaliana	common cis-acting element in promoter and enhancer regions
TraesCS1A02G247300.1	CAAT-box	CAAT	428	4	-	Nicotiana glutinosa
TraesCS1A02G247300.1	CAAT-box	CAAT	434	4	-	Nicotiana glutinosa
TraesCS1A02G247300.1	CAAT-box	CAAT	466	4	+	Nicotiana glutinosa
TraesCS1A02G247300.1	CAAT-box	CAAT	468	4	-	Nicotiana glutinosa
TraesCS1A02G247300.1	CAAT-box	CCAAT	548	5	+	Arabidopsis thaliana	common cis-acting element in promoter and enhancer regions
TraesCS1A02G247300.1	CAAT-box	CAAT	549	4	+	Nicotiana glutinosa
TraesCS1A02G247300.1	CAAT-box	CAAT	565	4	-	Nicotiana glutinosa
TraesCS1A02G247300.1	CAAT-box	CAAAT	592	5	-	Pisum sativum	common cis-acting element in promoter and enhancer regions
TraesCS1A02G247300.1	CAAT-box	CAAT	669	4	+	Nicotiana glutinosa
TraesCS1A02G247300.1	CAAT-box	CAAAT	703	5	-	Pisum sativum	common cis-acting element in promoter and enhancer regions
TraesCS1A02G247300.1	CAAT-box	CAAT	778	4	-	Nicotiana glutinosa
TraesCS1A02G247300.1	CAAT-box	CAAT	811	4	-	Nicotiana glutinosa
TraesCS1A02G247300.1	CAAT-box	CAAT	820	4	+	Nicotiana glutinosa
TraesCS1A02G247300.1	CAAT-box	CAAT	833	4	+	Nicotiana glutinosa
TraesCS1A02G247300.1	CAAT-box	CAAT	841	4	+	Nicotiana glutinosa
TraesCS1A02G247300.1	CAAT-box	CAAAT	858	5	-	Pisum sativum	common cis-acting element in promoter and enhancer regions
TraesCS1A02G247300.1	CAAT-box	CCAAT	933	5	+	Arabidopsis thaliana	common cis-acting element in promoter and enhancer regions
TraesCS1A02G247300.1	CAAT-box	CAAT	934	4	+	Nicotiana glutinosa
TraesCS1A02G247300.1	CAAT-box	CAAT	1223	4	+	Nicotiana glutinosa
TraesCS1A02G247300.1	CAAT-box	CCAAT	1229	5	+	Arabidopsis thaliana	common cis-acting element in promoter and enhancer regions
TraesCS1A02G247300.1	CAAT-box	CAAT	1230	4	+	Nicotiana glutinosa
TraesCS1A02G247300.1	CAAT-box	CAAT	1232	4	-	Nicotiana glutinosa
TraesCS1A02G247300.1	CAAT-box	CAAT	1245	4	+	Nicotiana glutinosa
TraesCS1A02G247300.1	CAAT-box	CAAT	1324	4	+	Nicotiana glutinosa
TraesCS1A02G247300.1	CAAT-box	CAAAT	1401	5	-	Pisum sativum	common cis-acting element in promoter and enhancer regions
TraesCS1A02G247300.1	CAAT-box	CAAT	1441	4	-	Nicotiana glutinosa
TraesCS1A02G247300.1	CAAT-box	CAAT	1573	4	+	Nicotiana glutinosa
TraesCS1A02G247300.1	CAAT-box	CAAT	1636	4	-	Nicotiana glutinosa
TraesCS1A02G247300.1	CAAT-box	CCAAT	1669	5	-	Arabidopsis thaliana	common cis-acting element in promoter and enhancer regions
TraesCS1A02G247300.1	CAAT-box	CAAAT	1758	5	-	Pisum sativum	common cis-acting element in promoter and enhancer regions
TraesCS1A02G247300.1	CAAT-box	CAAT	1807	4	+	Nicotiana glutinosa
TraesCS1A02G247300.1	CAAT-box	CAAAT	1976	5	+	Pisum sativum	common cis-acting element in promoter and enhancer regions
TraesCS1A02G247300.1	CAAT-box	CAAAT	1989	5	+	Pisum sativum	common cis-acting element in promoter and enhancer regions
TraesCS1A02G247300.1	TCT-motif	TCTTAC	750	6	+	Arabidopsis thaliana	part of a light responsive element
TraesCS1A02G247300.1	CGTCA-motif	CGTCA	1129	5	-	Hordeum vulgare	cis-acting regulatory element involved in the MeJA-responsiveness
TraesCS1A02G247300.1	CGTCA-motif	CGTCA	1858	5	+	Hordeum vulgare	cis-acting regulatory element involved in the MeJA-responsiveness
TraesCS1A02G247300.1	as-1	TGACG	1129	5	+	Arabidopsis thaliana
TraesCS1A02G247300.1	as-1	TGACG	1858	5	-	Arabidopsis thaliana
TraesCS1A02G247300.1	Unnamed__4	CTCC	457	4	+	Petroselinum hortense
TraesCS1A02G247300.1	Unnamed__4	CTCC	492	4	-	Petroselinum hortense
TraesCS1A02G247300.1	Unnamed__4	CTCC	911	4	+	Petroselinum hortense
TraesCS1A02G247300.1	Unnamed__4	CTCC	931	4	+	Petroselinum hortense
TraesCS1A02G247300.1	Unnamed__4	CTCC	1065	4	+	Petroselinum hortense
TraesCS1A02G247300.1	Unnamed__4	CTCC	1227	4	+	Petroselinum hortense
TraesCS1A02G247300.1	Unnamed__4	CTCC	1672	4	-	Petroselinum hortense
TraesCS1A02G247300.1	Unnamed__4	CTCC	1705	4	-	Petroselinum hortense
TraesCS1A02G247300.1	Unnamed__4	CTCC	1847	4	+	Petroselinum hortense
TraesCS1A02G247300.1	Unnamed__4	CTCC	1892	4	-	Petroselinum hortense
TraesCS1A02G247300.1	Unnamed__4	CTCC	1981	4	+	Petroselinum hortense
TraesCS1A02G247300.1	TC-rich repeats	ATTCTCTAAC	847	9	-	Nicotiana tabacum	cis-acting element involved in defense and stress responsiveness
TraesCS1A02G247300.1	G-Box	CACGTT	357	6	-	Pisum sativum	cis-acting regulatory element involved in light responsiveness
TraesCS1A02G247300.1	G-Box	CACGTT	1214	6	+	Pisum sativum	cis-acting regulatory element involved in light responsiveness
TraesCS1A02G247300.1	Unnamed__6	taTAAATATct	1614	10	+	Zea mays
TraesCS1A02G247300.1	STRE	AGGGG	1844	5	-	Arabidopsis thaliana
TraesCS1A02G247300.1	STRE	AGGGG	1951	5	-	Arabidopsis thaliana
TraesCS1A02G247300.1	TGACG-motif	TGACG	1129	5	+	Hordeum vulgare	cis-acting regulatory element involved in the MeJA-responsiveness
TraesCS1A02G247300.1	TGACG-motif	TGACG	1858	5	-	Hordeum vulgare	cis-acting regulatory element involved in the MeJA-responsiveness
TraesCS1A02G247300.1	WUN-motif	CCATTTCAA	646	9	+	Nicotiana glutinosa
TraesCS1A02G247300.1	I-box	cCATATCCAAT	408	10	-	Flaveria trinervia	part of a light responsive element
TraesCS1A02G247300.1	TATA-box	TATA	134	4	+	Arabidopsis thaliana	core promoter element around -30 of transcription start
TraesCS1A02G247300.1	TATA-box	TATACA	144	6	-	Helianthus annuus	core promoter element around -30 of transcription start
TraesCS1A02G247300.1	TATA-box	TATA	146	4	+	Arabidopsis thaliana	core promoter element around -30 of transcription start
TraesCS1A02G247300.1	TATA-box	ATATAA	168	6	+	Brassica oleracea	core promoter element around -30 of transcription start
TraesCS1A02G247300.1	TATA-box	TATA	169	4	+	Arabidopsis thaliana	core promoter element around -30 of transcription start
TraesCS1A02G247300.1	TATA-box	taTATAAAtc	237	9	-	Arabidopsis thaliana	core promoter element around -30 of transcription start
TraesCS1A02G247300.1	TATA-box	ATATAT	238	6	+	Brassica napus	core promoter element around -30 of transcription start
TraesCS1A02G247300.1	TATA-box	TATATA	239	6	+	Arabidopsis thaliana	core promoter element around -30 of transcription start
TraesCS1A02G247300.1	TATA-box	ATATAT	240	6	+	Brassica napus	core promoter element around -30 of transcription start
TraesCS1A02G247300.1	TATA-box	TATATA	241	6	+	Arabidopsis thaliana	core promoter element around -30 of transcription start
TraesCS1A02G247300.1	TATA-box	TATA	243	4	+	Arabidopsis thaliana	core promoter element around -30 of transcription start
TraesCS1A02G247300.1	TATA-box	TAAAGATT	339	8	-	Arabidopsis thaliana	core promoter element around -30 of transcription start
TraesCS1A02G247300.1	TATA-box	TATA	414	4	+	Arabidopsis thaliana	core promoter element around -30 of transcription start
TraesCS1A02G247300.1	TATA-box	TACAAAA	996	7	+	Oryza sativa	core promoter element around -30 of transcription start
TraesCS1A02G247300.1	TATA-box	TACAAAA	1546	7	-	Oryza sativa	core promoter element around -30 of transcription start
TraesCS1A02G247300.1	TATA-box	TATATTTATATTT	1611	12	-	Avena sativa	core promoter element around -30 of transcription start
TraesCS1A02G247300.1	TATA-box	ATATAA	1613	6	+	Brassica oleracea	core promoter element around -30 of transcription start
TraesCS1A02G247300.1	TATA-box	TATA	1614	4	-	Arabidopsis thaliana	core promoter element around -30 of transcription start
TraesCS1A02G247300.1	TATA-box	TATTTAAA	1620	8	+	Arabidopsis thaliana	core promoter element around -30 of transcription start
TraesCS1A02G247300.1	TATA-box	ATATAA	1722	6	+	Brassica oleracea	core promoter element around -30 of transcription start
TraesCS1A02G247300.1	TATA-box	TATA	1723	4	-	Arabidopsis thaliana	core promoter element around -30 of transcription start
TraesCS1A02G247300.1	TATA-box	TACAAAA	1773	7	+	Oryza sativa	core promoter element around -30 of transcription start
TraesCS1A02G247300.1	ABRE	ACGTG	358	5	+	Arabidopsis thaliana	cis-acting element involved in the abscisic acid responsiveness
TraesCS1A02G247300.1	ABRE	ACGTG	1214	5	-	Arabidopsis thaliana	cis-acting element involved in the abscisic acid responsiveness
TraesCS1A02G247300.1	WRE3	CCACCT	372	6	+	Pisum sativum
TraesCS1A02G247300.1	WRE3	CCACCT	864	6	-	Pisum sativum
TraesCS1A02G247300.1	chs-CMA1a	TTACTTAA	124	8	+	Daucus carota	part of a light responsive element
TraesCS1A02G247300.1		motif_sequence	39	4	+	organism	short_function
TraesCS1A02G247300.1		motif_sequence	152	4	+	organism	short_function
TraesCS1A02G247300.1		motif_sequence	294	4	-	organism	short_function
TraesCS1A02G247300.1		motif_sequence	585	4	-	organism	short_function
TraesCS1A02G247300.1		motif_sequence	878	4	-	organism	short_function
TraesCS1A02G247300.1		motif_sequence	916	4	+	organism	short_function
TraesCS1A02G247300.1		motif_sequence	929	4	+	organism	short_function
TraesCS1A02G247300.1		motif_sequence	1008	4	+	organism	short_function
TraesCS1A02G247300.1		motif_sequence	1174	4	-	organism	short_function
TraesCS1A02G247300.1		motif_sequence	1225	4	+	organism	short_function
TraesCS1A02G247300.1		motif_sequence	1388	4	-	organism	short_function
TraesCS1A02G247300.1		motif_sequence	1419	4	-	organism	short_function
TraesCS1A02G247300.1		motif_sequence	1477	4	+	organism	short_function
TraesCS1A02G247300.1		motif_sequence	1526	4	+	organism	short_function
TraesCS1A02G247300.1		motif_sequence	1744	4	-	organism	short_function
TraesCS1A02G247300.1		motif_sequence	1798	4	-	organism	short_function
TraesCS1A02G247300.1		motif_sequence	1979	4	+	organism	short_function
TraesCS1A02G247300.1	ACE	CTAACGTATT	842	9	-	Petroselinum crispum	cis-acting element involved in light responsiveness
TraesCS1A02G247300.1	ACE	CTAACGTATT	1212	9	-	Petroselinum crispum	cis-acting element involved in light responsiveness
TraesCS1A02G247300.1	ACE	GCGACGTACC	1523	9	+	Petroselinum crispum	cis-acting element involved in light responsiveness
TraesCS1A02G247300.1	AT~TATA-box	TATATA	239	6	+	Arabidopsis thaliana
TraesCS1A02G247300.1	AT~TATA-box	TATATA	241	6	+	Arabidopsis thaliana
TraesCS1A02G247300.1	Box II	ACACGTTGT	355	9	-	Sinapis alba	part of a light responsive element
TraesCS1A02G247300.1	AAGAA-motif	GAAAGAA	189	7	+	Avena sativa
TraesCS1A02G247300.1	AAGAA-motif	GAAAGAA	1606	7	+	Avena sativa
TraesCS1B02G036500.1		motif_sequence	62	4	+	organism	short_function
TraesCS1B02G036500.1		motif_sequence	337	4	+	organism	short_function
TraesCS1B02G036500.1		motif_sequence	434	4	+	organism	short_function
TraesCS1B02G036500.1		motif_sequence	567	4	+	organism	short_function
TraesCS1B02G036500.1		motif_sequence	595	4	-	organism	short_function
TraesCS1B02G036500.1		motif_sequence	806	4	+	organism	short_function
TraesCS1B02G036500.1		motif_sequence	911	4	-	organism	short_function
TraesCS1B02G036500.1		motif_sequence	1138	4	-	organism	short_function
TraesCS1B02G036500.1		motif_sequence	1246	4	-	organism	short_function
TraesCS1B02G036500.1		motif_sequence	1641	4	+	organism	short_function
TraesCS1B02G036500.1		motif_sequence	1643	4	-	organism	short_function
TraesCS1B02G036500.1		motif_sequence	1662	4	+	organism	short_function
TraesCS1B02G036500.1		motif_sequence	1729	4	-	organism	short_function
TraesCS1B02G036500.1		motif_sequence	1808	4	-	organism	short_function
TraesCS1B02G036500.1		motif_sequence	1903	4	+	organism	short_function
TraesCS1B02G036500.1		motif_sequence	1957	4	-	organism	short_function
TraesCS1B02G036500.1	AAGAA-motif	gGTAAAGAAA	849	9	+	Avena sativa
TraesCS1B02G036500.1	ABRE	ACGTG	323	5	+	Arabidopsis thaliana	cis-acting element involved in the abscisic acid responsiveness
TraesCS1B02G036500.1	ABRE	GACACGTGGC	530	9	+	Triticum aestivum	cis-acting element involved in the abscisic acid responsiveness
TraesCS1B02G036500.1	ABRE	GACACGTGGC	619	9	+	Triticum aestivum	cis-acting element involved in the abscisic acid responsiveness
TraesCS1B02G036500.1	ABRE	CACGTG	621	6	+	Arabidopsis thaliana	cis-acting element involved in the abscisic acid responsiveness
TraesCS1B02G036500.1	ABRE	ACGTG	622	5	+	Arabidopsis thaliana	cis-acting element involved in the abscisic acid responsiveness
TraesCS1B02G036500.1	ABRE	CACGTG	981	6	+	Arabidopsis thaliana	cis-acting element involved in the abscisic acid responsiveness
TraesCS1B02G036500.1	ABRE	ACGTG	982	5	+	Arabidopsis thaliana	cis-acting element involved in the abscisic acid responsiveness
TraesCS1B02G036500.1	ABRE	GCAACGTGTC	993	9	-	Hordeum vulgare	cis-acting element involved in the abscisic acid responsiveness
TraesCS1B02G036500.1	ABRE	TACGTGTC	1356	8	+	Oryza sativa	cis-acting element involved in the abscisic acid responsiveness
TraesCS1B02G036500.1	ABRE	ACGTG	1357	5	+	Arabidopsis thaliana	cis-acting element involved in the abscisic acid responsiveness
TraesCS1B02G036500.1	ABRE	GCAACGTGTC	1894	9	+	Hordeum vulgare	cis-acting element involved in the abscisic acid responsiveness
TraesCS1B02G036500.1	ABRE	ACGTG	1897	5	+	Arabidopsis thaliana	cis-acting element involved in the abscisic acid responsiveness
TraesCS1B02G036500.1	GATA-motif	GATAGGA	237	7	+	Arabidopsis thaliana	part of a light responsive element
TraesCS1B02G036500.1	chs-CMA1a	TTACTTAA	760	8	-	Daucus carota	part of a light responsive element
TraesCS1B02G036500.1	CCAAT-box	CAACGG	1995	6	-	Hordeum vulgare	MYBHv1 binding site
TraesCS1B02G036500.1	ABRE4	CACGTA	1356	6	-	Zea mays
TraesCS1B02G036500.1	DRE core	GCCGAC	1884	6	-	Arabidopsis thaliana
TraesCS1B02G036500.1	Sp1	GGGCGG	516	6	-	Oryza sativa	light responsive element
TraesCS1B02G036500.1	G-Box	CACGTT	322	6	-	Pisum sativum	cis-acting regulatory element involved in light responsiveness
TraesCS1B02G036500.1	G-Box	CACGTG	621	6	+	Pisum sativum	cis-acting regulatory element involved in light responsiveness
TraesCS1B02G036500.1	G-Box	CACGTG	981	6	+	Pisum sativum	cis-acting regulatory element involved in light responsiveness
TraesCS1B02G036500.1	STRE	AGGGG	222	5	-	Arabidopsis thaliana
TraesCS1B02G036500.1	STRE	AGGGG	571	5	-	Arabidopsis thaliana
TraesCS1B02G036500.1	STRE	AGGGG	1023	5	-	Arabidopsis thaliana
TraesCS1B02G036500.1	STRE	AGGGG	1875	5	-	Arabidopsis thaliana
TraesCS1B02G036500.1	CGTCA-motif	CGTCA	55	5	+	Hordeum vulgare	cis-acting regulatory element involved in the MeJA-responsiveness
TraesCS1B02G036500.1	CGTCA-motif	CGTCA	902	5	+	Hordeum vulgare	cis-acting regulatory element involved in the MeJA-responsiveness
TraesCS1B02G036500.1	CGTCA-motif	CGTCA	1305	5	+	Hordeum vulgare	cis-acting regulatory element involved in the MeJA-responsiveness
TraesCS1B02G036500.1	CGTCA-motif	CGTCA	1377	5	+	Hordeum vulgare	cis-acting regulatory element involved in the MeJA-responsiveness
TraesCS1B02G036500.1	CCGTCC-box	CCGTCC	825	6	+	Petroselinum hortense
TraesCS1B02G036500.1	CCGTCC-box	CCGTCC	1926	6	+	Petroselinum hortense
TraesCS1B02G036500.1	as-1	TGACG	55	5	-	Arabidopsis thaliana
TraesCS1B02G036500.1	as-1	TGACG	902	5	-	Arabidopsis thaliana
TraesCS1B02G036500.1	as-1	TGACG	1305	5	-	Arabidopsis thaliana
TraesCS1B02G036500.1	as-1	TGACG	1377	5	-	Arabidopsis thaliana
TraesCS1B02G036500.1	MRE	AACCTAA	176	7	-	Petroselinum crispum	MYB binding site involved in light responsiveness
TraesCS1B02G036500.1	TC-rich repeats	GTTTTCTTAC	934	9	+	Nicotiana tabacum	cis-acting element involved in defense and stress responsiveness
TraesCS1B02G036500.1	Unnamed__4	CTCC	22	4	-	Petroselinum hortense
TraesCS1B02G036500.1	Unnamed__4	CTCC	130	4	+	Petroselinum hortense
TraesCS1B02G036500.1	Unnamed__4	CTCC	161	4	+	Petroselinum hortense
TraesCS1B02G036500.1	Unnamed__4	CTCC	241	4	-	Petroselinum hortense
TraesCS1B02G036500.1	Unnamed__4	CTCC	569	4	+	Petroselinum hortense
TraesCS1B02G036500.1	Unnamed__4	CTCC	794	4	+	Petroselinum hortense
TraesCS1B02G036500.1	Unnamed__4	CTCC	1065	4	+	Petroselinum hortense
TraesCS1B02G036500.1	Unnamed__4	CTCC	1232	4	+	Petroselinum hortense
TraesCS1B02G036500.1	Unnamed__4	CTCC	1352	4	-	Petroselinum hortense
TraesCS1B02G036500.1	Unnamed__4	CTCC	1770	4	-	Petroselinum hortense
TraesCS1B02G036500.1	Unnamed__4	CTCC	1869	4	-	Petroselinum hortense
TraesCS1B02G036500.1	ABRE3a	TACGTG	1356	6	+	Zea mays
TraesCS1B02G036500.1	W box	TTGACC	1310	6	+	Arabidopsis thaliana
TraesCS1B02G036500.1	A-box	CCGTCC	825	6	+	Petroselinum crispum	cis-acting regulatory element
TraesCS1B02G036500.1	A-box	CCGTCC	1926	6	+	Petroselinum crispum	cis-acting regulatory element
TraesCS1B02G036500.1	CAAT-box	CAAAT	545	5	+	Pisum sativum	common cis-acting element in promoter and enhancer regions
TraesCS1B02G036500.1	CAAT-box	CAAAT	609	5	-	Pisum sativum	common cis-acting element in promoter and enhancer regions
TraesCS1B02G036500.1	CAAT-box	CAAT	711	4	+	Nicotiana glutinosa
TraesCS1B02G036500.1	CAAT-box	CAAAT	734	5	+	Pisum sativum	common cis-acting element in promoter and enhancer regions
TraesCS1B02G036500.1	CAAT-box	CAAT	842	4	-	Nicotiana glutinosa
TraesCS1B02G036500.1	CAAT-box	CAAT	879	4	+	Nicotiana glutinosa
TraesCS1B02G036500.1	CAAT-box	CAAAT	1004	5	-	Pisum sativum	common cis-acting element in promoter and enhancer regions
TraesCS1B02G036500.1	CAAT-box	CAAAT	1015	5	-	Pisum sativum	common cis-acting element in promoter and enhancer regions
TraesCS1B02G036500.1	CAAT-box	CAAAT	1055	5	+	Pisum sativum	common cis-acting element in promoter and enhancer regions
TraesCS1B02G036500.1	CAAT-box	CAAT	1089	4	-	Nicotiana glutinosa
TraesCS1B02G036500.1	CAAT-box	CCAAT	1142	5	-	Arabidopsis thaliana	common cis-acting element in promoter and enhancer regions
TraesCS1B02G036500.1	CAAT-box	CAAT	1309	4	-	Nicotiana glutinosa
TraesCS1B02G036500.1	CAAT-box	CAAAT	1318	5	-	Pisum sativum	common cis-acting element in promoter and enhancer regions
TraesCS1B02G036500.1	CAAT-box	CAAAT	1671	5	+	Pisum sativum	common cis-acting element in promoter and enhancer regions
TraesCS1B02G036500.1	CAAT-box	CAAT	1691	4	+	Nicotiana glutinosa
TraesCS1B02G036500.1	CAAT-box	CAAT	1695	4	+	Nicotiana glutinosa
TraesCS1B02G036500.1	CAAT-box	CAAT	1805	4	-	Nicotiana glutinosa
TraesCS1B02G036500.1	CAAT-box	CAAAT	1823	5	-	Pisum sativum	common cis-acting element in promoter and enhancer regions
TraesCS1B02G036500.1	CAAT-box	CCAAT	1839	5	-	Arabidopsis thaliana	common cis-acting element in promoter and enhancer regions
TraesCS1B02G036500.1	MBS	CAACTG	1126	6	-	Arabidopsis thaliana	MYB binding site involved in drought-inducibility
TraesCS1B02G036500.1	Myb	CAACTG	1126	6	-	Arabidopsis thaliana
TraesCS1B02G036500.1	Myb	TAACTG	1380	6	-	Arabidopsis thaliana
TraesCS1B02G036500.1	GARE-motif	TCTGTTG	248	7	-	Brassica oleracea	gibberellin-responsive element
TraesCS1B02G036500.1	GARE-motif	TCTGTTG	1213	7	-	Brassica oleracea	gibberellin-responsive element
TraesCS1B02G036500.1	Box 4	ATTAAT	282	6	+	Petroselinum crispum	part of a conserved DNA module involved in light responsiveness
TraesCS1B02G036500.1	Box 4	ATTAAT	316	6	+	Petroselinum crispum	part of a conserved DNA module involved in light responsiveness
TraesCS1B02G036500.1	Unnamed__1	CGTGG	1908	5	+	Zea mays
TraesCS1B02G036500.1	MYB	CAACCA	151	6	-	Arabidopsis thaliana
TraesCS1B02G036500.1	MYB	CAACAG	248	6	+	Arabidopsis thaliana
TraesCS1B02G036500.1	MYB	CAACCA	905	6	+	Arabidopsis thaliana
TraesCS1B02G036500.1	MYB	CAACAG	1109	6	-	Arabidopsis thaliana
TraesCS1B02G036500.1	MYB	CAACAG	1213	6	+	Arabidopsis thaliana
TraesCS1B02G036500.1	MYB	TAACCA	1237	6	+	Arabidopsis thaliana
TraesCS1B02G036500.1	MYB	CAACAG	1758	6	-	Arabidopsis thaliana
TraesCS1B02G036500.1	ARE	AAACCA	121	6	-	Zea mays	cis-acting regulatory element essential for the anaerobic induction
TraesCS1B02G036500.1	ARE	AAACCA	502	6	+	Zea mays	cis-acting regulatory element essential for the anaerobic induction
TraesCS1B02G036500.1	MYB-like sequence	TAACCA	1237	6	+	Arabidopsis thaliana
TraesCS1B02G036500.1	G-box	tgACACGTGGCA	529	11	+	Lycopersicon esculentum	cis-acting regulatory element involved in light responsiveness
TraesCS1B02G036500.1	G-box	tgACACGTGGCA	618	11	+	Lycopersicon esculentum	cis-acting regulatory element involved in light responsiveness
TraesCS1B02G036500.1	G-box	ACACGTGT	620	8	+	Brassica napus	cis-acting regulatory element involved in light responsiveness
TraesCS1B02G036500.1	G-box	CACGTG	621	6	+	Arabidopsis thaliana	cis-acting regulatory element involved in light responsiveness
TraesCS1B02G036500.1	G-box	CACGTG	981	6	+	Arabidopsis thaliana	cis-acting regulatory element involved in light responsiveness
TraesCS1B02G036500.1	G-box	TACGTG	1356	6	+	Arabidopsis thaliana	cis-acting regulatory element involved in light responsiveness
TraesCS1B02G036500.1	G-box	CACGTC	1896	6	-	Zea mays	cis-acting regulatory element involved in light responsiveness
TraesCS1B02G036500.1	MYB recognition site	CCGTTG	1995	6	+	Arabidopsis thaliana
TraesCS1B02G036500.1	AT~TATA-box	TATATA	1813	6	-	Arabidopsis thaliana
TraesCS1B02G036500.1	TATA-box	TACAAAA	294	7	-	Oryza sativa	core promoter element around -30 of transcription start
TraesCS1B02G036500.1	TATA-box	ATTATA	478	6	+	Brassica napus	core promoter element around -30 of transcription start
TraesCS1B02G036500.1	TATA-box	TATAA	479	5	-	Arabidopsis thaliana	core promoter element around -30 of transcription start
TraesCS1B02G036500.1	TATA-box	TATA	480	4	+	Arabidopsis thaliana	core promoter element around -30 of transcription start
TraesCS1B02G036500.1	TATA-box	ATATAA	498	6	+	Brassica oleracea	core promoter element around -30 of transcription start
TraesCS1B02G036500.1	TATA-box	TATA	499	4	+	Arabidopsis thaliana	core promoter element around -30 of transcription start
TraesCS1B02G036500.1	TATA-box	TATA	748	4	+	Arabidopsis thaliana	core promoter element around -30 of transcription start
TraesCS1B02G036500.1	TATA-box	TATACA	1047	6	-	Helianthus annuus	core promoter element around -30 of transcription start
TraesCS1B02G036500.1	TATA-box	TATA	1049	4	-	Arabidopsis thaliana	core promoter element around -30 of transcription start
TraesCS1B02G036500.1	TATA-box	TATA	1291	4	-	Arabidopsis thaliana	core promoter element around -30 of transcription start
TraesCS1B02G036500.1	TATA-box	TATAA	1383	5	-	Arabidopsis thaliana	core promoter element around -30 of transcription start
TraesCS1B02G036500.1	TATA-box	TATA	1384	4	-	Arabidopsis thaliana	core promoter element around -30 of transcription start
TraesCS1B02G036500.1	TATA-box	TATAAATA	1398	8	-	Daucus carota	core promoter element around -30 of transcription start
TraesCS1B02G036500.1	TATA-box	TATAAAT	1399	7	-	Brassica juncea	core promoter element around -30 of transcription start
TraesCS1B02G036500.1	TATA-box	TATAAA	1400	6	-	Helianthus annuus	core promoter element around -30 of transcription start
TraesCS1B02G036500.1	TATA-box	TATAA	1401	5	-	Arabidopsis thaliana	core promoter element around -30 of transcription start
TraesCS1B02G036500.1	TATA-box	TATA	1402	4	-	Arabidopsis thaliana	core promoter element around -30 of transcription start
TraesCS1B02G036500.1	TATA-box	TATA	1656	4	-	Arabidopsis thaliana	core promoter element around -30 of transcription start
TraesCS1B02G036500.1	TATA-box	TACAAAA	1682	7	-	Oryza sativa	core promoter element around -30 of transcription start
TraesCS1B02G036500.1	TATA-box	TACAAAA	1719	7	-	Oryza sativa	core promoter element around -30 of transcription start
TraesCS1B02G036500.1	TATA-box	ATATAT	1801	6	-	Brassica napus	core promoter element around -30 of transcription start
TraesCS1B02G036500.1	TATA-box	TATA	1802	4	-	Arabidopsis thaliana	core promoter element around -30 of transcription start
TraesCS1B02G036500.1	TATA-box	ATATAT	1812	6	-	Brassica napus	core promoter element around -30 of transcription start
TraesCS1B02G036500.1	TATA-box	TATATA	1813	6	-	Arabidopsis thaliana	core promoter element around -30 of transcription start
TraesCS1B02G036500.1	TATA-box	TATA	1815	4	-	Arabidopsis thaliana	core promoter element around -30 of transcription start
TraesCS1B02G036500.1	TGA-element	AACGAC	1361	6	-	Brassica oleracea	auxin-responsive element
TraesCS1B02G036500.1	WRE3	CCACCT	263	6	-	Pisum sativum
TraesCS1B02G036500.1	WRE3	CCACCT	582	6	-	Pisum sativum
TraesCS1B02G036500.1	TGACG-motif	TGACG	55	5	-	Hordeum vulgare	cis-acting regulatory element involved in the MeJA-responsiveness
TraesCS1B02G036500.1	TGACG-motif	TGACG	902	5	-	Hordeum vulgare	cis-acting regulatory element involved in the MeJA-responsiveness
TraesCS1B02G036500.1	TGACG-motif	TGACG	1305	5	-	Hordeum vulgare	cis-acting regulatory element involved in the MeJA-responsiveness
TraesCS1B02G036500.1	TGACG-motif	TGACG	1377	5	-	Hordeum vulgare	cis-acting regulatory element involved in the MeJA-responsiveness
TraesCS1B02G036500.1	WUN-motif	AAATTACT	1703	8	-	Nicotiana glutinosa
TraesCS1B02G036500.1	Myb-binding site	CAACAG	248	6	+	Nicotiana tabacum
TraesCS1B02G036500.1	Myb-binding site	CAACAG	1109	6	-	Nicotiana tabacum
TraesCS1B02G036500.1	Myb-binding site	CAACAG	1213	6	+	Nicotiana tabacum
TraesCS1B02G036500.1	Myb-binding site	CAACAG	1758	6	-	Nicotiana tabacum
TraesCS1B02G036500.1	LTR	CCGAAA	1766	6	-	Hordeum vulgare	cis-acting element involved in low-temperature responsiveness
TraesCS1B02G036500.1	LAMP-element	CTTTATCA	225	8	+	Pisum sativum	part of a light responsive element
TraesCS1B02G036500.1	Unnamed__2	AACCTAACCT	173	9	-	Petroselinum hortense
TraesCS1B02G036500.1	Unnamed__2	CCCCGG	1847	6	+	Zea mays
TraesCS1B02G036500.1	DRE1	ACCGAGA	1148	7	+	Zea mays
TraesCS1B02G036500.1	CTAG-motif	ACTAGCAGAA	419	9	-	Avena sativa
TraesCS1B02G036500.1	GT1-motif	GGTTAA	1236	6	-	Arabidopsis thaliana	light responsive element
TraesCS1B02G036500.1	MYC	CATGTG	532	6	+	Arabidopsis thaliana
TraesCS1B02G036500.1	CCGTCC motif	CCGTCC	825	6	+	Nicotiana tabacum
TraesCS1B02G036500.1	CCGTCC motif	CCGTCC	1926	6	+	Nicotiana tabacum
TraesCS1B02G036500.1	O2-site	GATGACATGG	527	9	+	Zea mays	cis-acting regulatory element involved in zein metabolism regulation
TraesCS1B02G036500.1	AT~ABRE	TACGTGTC	1356	8	+	Arabidopsis thaliana
TraesCS1B02G036500.1	P-box	CCTTTTG	1680	7	+	Oryza sativa	gibberellin-responsive element
TraesCS1B02G211400.1	STRE	AGGGG	707	5	-	Arabidopsis thaliana
TraesCS1B02G211400.1	GA-motif	ATAGATAA	752	8	+	Arabidopsis thaliana	part of a light responsive element
TraesCS1B02G211400.1	WUN-motif	TTATTACAT	26	9	+	Nicotiana glutinosa
TraesCS1B02G211400.1	CCAAT-box	CAACGG	495	6	+	Hordeum vulgare	MYBHv1 binding site
TraesCS1B02G211400.1	CCAAT-box	CAACGG	1379	6	-	Hordeum vulgare	MYBHv1 binding site
TraesCS1B02G211400.1	CCAAT-box	CAACGG	1564	6	-	Hordeum vulgare	MYBHv1 binding site
TraesCS1B02G211400.1	AE-box	AGAAACAA	1502	8	-	Arabidopsis thaliana	part of a module for light response
TraesCS1B02G211400.1	Sp1	GGGCGG	1462	6	-	Oryza sativa	light responsive element
TraesCS1B02G211400.1	Myb-binding site	CAACAG	1134	6	-	Nicotiana tabacum
TraesCS1B02G211400.1	Myb-binding site	CAACAG	1556	6	-	Nicotiana tabacum
TraesCS1B02G211400.1	circadian	CAAAGATATC	378	9	-	Lycopersicon esculentum	cis-acting regulatory element involved in circadian control
TraesCS1B02G211400.1	TATA-box	TATAAAT	246	7	-	Brassica juncea	core promoter element around -30 of transcription start
TraesCS1B02G211400.1	TATA-box	TATAAA	247	6	-	Helianthus annuus	core promoter element around -30 of transcription start
TraesCS1B02G211400.1	TATA-box	TATAA	248	5	-	Arabidopsis thaliana	core promoter element around -30 of transcription start
TraesCS1B02G211400.1	TATA-box	TATA	249	4	+	Arabidopsis thaliana	core promoter element around -30 of transcription start
TraesCS1B02G211400.1	TATA-box	TACAAAA	404	7	+	Oryza sativa	core promoter element around -30 of transcription start
TraesCS1B02G211400.1	TATA-box	TATAAA	448	6	-	Helianthus annuus	core promoter element around -30 of transcription start
TraesCS1B02G211400.1	TATA-box	TATAA	449	5	-	Arabidopsis thaliana	core promoter element around -30 of transcription start
TraesCS1B02G211400.1	TATA-box	TATA	450	4	+	Arabidopsis thaliana	core promoter element around -30 of transcription start
TraesCS1B02G211400.1	TATA-box	TATA	567	4	+	Arabidopsis thaliana	core promoter element around -30 of transcription start
TraesCS1B02G211400.1	TATA-box	ATATAT	953	6	+	Brassica napus	core promoter element around -30 of transcription start
TraesCS1B02G211400.1	TATA-box	TATATA	954	6	+	Arabidopsis thaliana	core promoter element around -30 of transcription start
TraesCS1B02G211400.1	TATA-box	TATA	956	4	+	Arabidopsis thaliana	core promoter element around -30 of transcription start
TraesCS1B02G211400.1	TATA-box	TATA	1281	4	-	Arabidopsis thaliana	core promoter element around -30 of transcription start
TraesCS1B02G211400.1	TATA-box	ATATAA	1292	6	+	Brassica oleracea	core promoter element around -30 of transcription start
TraesCS1B02G211400.1	TATA-box	TATA	1293	4	-	Arabidopsis thaliana	core promoter element around -30 of transcription start
TraesCS1B02G211400.1	TATA-box	TATA	1324	4	-	Arabidopsis thaliana	core promoter element around -30 of transcription start
TraesCS1B02G211400.1	TATA-box	TATA	1334	4	-	Arabidopsis thaliana	core promoter element around -30 of transcription start
TraesCS1B02G211400.1	TATA-box	ATATAT	1535	6	-	Brassica napus	core promoter element around -30 of transcription start
TraesCS1B02G211400.1	TATA-box	TATA	1536	4	-	Arabidopsis thaliana	core promoter element around -30 of transcription start
TraesCS1B02G211400.1	TATA-box	TACAAAA	1798	7	+	Oryza sativa	core promoter element around -30 of transcription start
TraesCS1B02G211400.1	TCA-element	CCATCTTTTT	131	9	+	Nicotiana tabacum	cis-acting element involved in salicylic acid responsiveness
TraesCS1B02G211400.1	ABRE	GCCGCGTGGC	1874	9	-	Oryza sativa	cis-acting element involved in the abscisic acid responsiveness
TraesCS1B02G211400.1	H-box	CCTACCNNNNNNNCTNNNNA	1471	9	-	Phaseolus vulgaris
TraesCS1B02G211400.1	TATA	TATAAAAT	1281	8	+	Arabidopsis thaliana
TraesCS1B02G211400.1	TATA	TATAAAAT	1293	8	+	Arabidopsis thaliana
TraesCS1B02G211400.1	MYB recognition site	CCGTTG	495	6	-	Arabidopsis thaliana
TraesCS1B02G211400.1	MYB recognition site	CCGTTG	1379	6	+	Arabidopsis thaliana
TraesCS1B02G211400.1	MYB recognition site	CCGTTG	1564	6	+	Arabidopsis thaliana
TraesCS1B02G211400.1		motif_sequence	189	4	+	organism	short_function
TraesCS1B02G211400.1		motif_sequence	261	4	+	organism	short_function
TraesCS1B02G211400.1		motif_sequence	361	4	-	organism	short_function
TraesCS1B02G211400.1		motif_sequence	431	4	-	organism	short_function
TraesCS1B02G211400.1		motif_sequence	459	4	-	organism	short_function
TraesCS1B02G211400.1		motif_sequence	547	4	-	organism	short_function
TraesCS1B02G211400.1		motif_sequence	574	4	-	organism	short_function
TraesCS1B02G211400.1		motif_sequence	999	4	+	organism	short_function
TraesCS1B02G211400.1		motif_sequence	1099	4	-	organism	short_function
TraesCS1B02G211400.1		motif_sequence	1123	4	+	organism	short_function
TraesCS1B02G211400.1		motif_sequence	1181	4	-	organism	short_function
TraesCS1B02G211400.1		motif_sequence	1470	4	+	organism	short_function
TraesCS1B02G211400.1		motif_sequence	1479	4	-	organism	short_function
TraesCS1B02G211400.1		motif_sequence	1617	4	-	organism	short_function
TraesCS1B02G211400.1		motif_sequence	1623	4	-	organism	short_function
TraesCS1B02G211400.1		motif_sequence	1714	4	+	organism	short_function
TraesCS1B02G211400.1		motif_sequence	1722	4	+	organism	short_function
TraesCS1B02G211400.1		motif_sequence	1884	4	-	organism	short_function
TraesCS1B02G211400.1		motif_sequence	1990	4	+	organism	short_function
TraesCS1B02G211400.1	AAGAA-motif	GAAAGAA	216	7	-	Avena sativa
TraesCS1B02G211400.1	Unnamed__16	GCTGCCCGTC	1947	9	+	Zea mays
TraesCS1B02G211400.1	AT~TATA-box	TATATA	954	6	+	Arabidopsis thaliana
TraesCS1B02G211400.1	ARE	AAACCA	805	6	-	Zea mays	cis-acting regulatory element essential for the anaerobic induction
TraesCS1B02G211400.1	Unnamed__1	CGTGG	1591	5	+	Zea mays
TraesCS1B02G211400.1	Unnamed__1	CGTGG	1875	5	-	Zea mays
TraesCS1B02G211400.1	MYB	CAACAG	1134	6	-	Arabidopsis thaliana
TraesCS1B02G211400.1	MYB	CAACAG	1556	6	-	Arabidopsis thaliana
TraesCS1B02G211400.1	G-box	GCCACGTGGA	1874	9	+	Arabidopsis thaliana	cis-acting regulatory element involved in light responsiveness
TraesCS1B02G211400.1	GT1-motif	GGTTAA	1574	6	+	Arabidopsis thaliana	light responsive element
TraesCS1B02G211400.1	CTAG-motif	ACTAGCAGAA	513	9	-	Avena sativa
TraesCS1B02G211400.1	MYC	CAATTG	284	6	+	Arabidopsis thaliana
TraesCS1B02G211400.1	MYC	CATTTG	441	6	-	Arabidopsis thaliana
TraesCS1B02G211400.1	MYC	CATGTG	1367	6	+	Arabidopsis thaliana
TraesCS1B02G211400.1	MYC	CATGTG	1469	6	+	Arabidopsis thaliana
TraesCS1B02G211400.1	MYC	CATTTG	1499	6	+	Arabidopsis thaliana
TraesCS1B02G211400.1	MYC	CATGTG	1618	6	-	Arabidopsis thaliana
TraesCS1B02G211400.1	MYC	CATGTG	1655	6	-	Arabidopsis thaliana
TraesCS1B02G211400.1	MYC	CATTTG	1664	6	-	Arabidopsis thaliana
TraesCS1B02G211400.1	MYC	CATGTG	1766	6	+	Arabidopsis thaliana
TraesCS1B02G211400.1	Myb	TAACTG	591	6	-	Arabidopsis thaliana
TraesCS1B02G211400.1	Box 4	ATTAAT	1	6	+	Petroselinum crispum	part of a conserved DNA module involved in light responsiveness
TraesCS1B02G211400.1	Box 4	ATTAAT	171	6	+	Petroselinum crispum	part of a conserved DNA module involved in light responsiveness
TraesCS1B02G211400.1	Box 4	ATTAAT	732	6	+	Petroselinum crispum	part of a conserved DNA module involved in light responsiveness
TraesCS1B02G211400.1	Box 4	ATTAAT	1071	6	-	Petroselinum crispum	part of a conserved DNA module involved in light responsiveness
TraesCS1B02G211400.1	CCGTCC motif	CCGTCC	1522	6	+	Nicotiana tabacum
TraesCS1B02G211400.1	CCGTCC motif	CCGTCC	1526	6	+	Nicotiana tabacum
TraesCS1B02G211400.1	CAAT-box	CAAT	39	4	+	Nicotiana glutinosa
TraesCS1B02G211400.1	CAAT-box	CAAAT	109	5	+	Pisum sativum	common cis-acting element in promoter and enhancer regions
TraesCS1B02G211400.1	CAAT-box	CAAT	117	4	+	Nicotiana glutinosa
TraesCS1B02G211400.1	CAAT-box	CAAT	161	4	+	Nicotiana glutinosa
TraesCS1B02G211400.1	CAAT-box	CAAAT	209	5	+	Pisum sativum	common cis-acting element in promoter and enhancer regions
TraesCS1B02G211400.1	CAAT-box	CAAT	212	4	-	Nicotiana glutinosa
TraesCS1B02G211400.1	CAAT-box	CAAT	234	4	+	Nicotiana glutinosa
TraesCS1B02G211400.1	CAAT-box	CAAT	284	4	+	Nicotiana glutinosa
TraesCS1B02G211400.1	CAAT-box	CCAAT	286	5	-	Arabidopsis thaliana	common cis-acting element in promoter and enhancer regions
TraesCS1B02G211400.1	CAAT-box	CAAAT	307	5	-	Pisum sativum	common cis-acting element in promoter and enhancer regions
TraesCS1B02G211400.1	CAAT-box	CAAAT	411	5	+	Pisum sativum	common cis-acting element in promoter and enhancer regions
TraesCS1B02G211400.1	CAAT-box	CAAAT	421	5	+	Pisum sativum	common cis-acting element in promoter and enhancer regions
TraesCS1B02G211400.1	CAAT-box	CAAAT	441	5	+	Pisum sativum	common cis-acting element in promoter and enhancer regions
TraesCS1B02G211400.1	CAAT-box	CAAAT	668	5	+	Pisum sativum	common cis-acting element in promoter and enhancer regions
TraesCS1B02G211400.1	CAAT-box	CAAT	703	4	+	Nicotiana glutinosa
TraesCS1B02G211400.1	CAAT-box	CAAT	723	4	-	Nicotiana glutinosa
TraesCS1B02G211400.1	CAAT-box	CAAT	760	4	-	Nicotiana glutinosa
TraesCS1B02G211400.1	CAAT-box	CAAT	764	4	+	Nicotiana glutinosa
TraesCS1B02G211400.1	CAAT-box	CAAT	781	4	+	Nicotiana glutinosa
TraesCS1B02G211400.1	CAAT-box	CAAT	907	4	-	Nicotiana glutinosa
TraesCS1B02G211400.1	CAAT-box	CAAT	951	4	+	Nicotiana glutinosa
TraesCS1B02G211400.1	CAAT-box	CAAAT	1068	5	+	Pisum sativum	common cis-acting element in promoter and enhancer regions
TraesCS1B02G211400.1	CAAT-box	CAAAT	1115	5	+	Pisum sativum	common cis-acting element in promoter and enhancer regions
TraesCS1B02G211400.1	CAAT-box	CAAT	1158	4	+	Nicotiana glutinosa
TraesCS1B02G211400.1	CAAT-box	CAAAT	1163	5	+	Pisum sativum	common cis-acting element in promoter and enhancer regions
TraesCS1B02G211400.1	CAAT-box	CAAT	1193	4	-	Nicotiana glutinosa
TraesCS1B02G211400.1	CAAT-box	CCAAT	1245	5	+	Arabidopsis thaliana	common cis-acting element in promoter and enhancer regions
TraesCS1B02G211400.1	CAAT-box	CAAT	1246	4	+	Nicotiana glutinosa
TraesCS1B02G211400.1	CAAT-box	CAAAT	1500	5	-	Pisum sativum	common cis-acting element in promoter and enhancer regions
TraesCS1B02G211400.1	CAAT-box	CAAT	1513	4	-	Nicotiana glutinosa
TraesCS1B02G211400.1	CAAT-box	TGCCAAC	1566	7	-	Petunia hybrida	common cis-acting element in promoter and enhancer regions
TraesCS1B02G211400.1	CAAT-box	CCAAT	1612	5	+	Arabidopsis thaliana	common cis-acting element in promoter and enhancer regions
TraesCS1B02G211400.1	CAAT-box	CAAT	1613	4	+	Nicotiana glutinosa
TraesCS1B02G211400.1	CAAT-box	CAAAT	1664	5	+	Pisum sativum	common cis-acting element in promoter and enhancer regions
TraesCS1B02G211400.1	CAAT-box	CCAAT	1687	5	-	Arabidopsis thaliana	common cis-acting element in promoter and enhancer regions
TraesCS1B02G211400.1	AuxRR-core	GGTCCAT	827	7	-	Nicotiana tabacum	cis-acting regulatory element involved in auxin responsiveness
TraesCS1B02G211400.1	A-box	CCGTCC	1522	6	+	Petroselinum crispum	cis-acting regulatory element
TraesCS1B02G211400.1	A-box	CCGTCC	1526	6	+	Petroselinum crispum	cis-acting regulatory element
TraesCS1B02G211400.1	TCA	TCATCTTCAT	187	10	+	Pisum sativum
TraesCS1B02G211400.1	TCT-motif	TCTTAC	1223	6	-	Arabidopsis thaliana	part of a light responsive element
TraesCS1B02G211400.1	Unnamed__4	CTCC	280	4	-	Petroselinum hortense
TraesCS1B02G211400.1	Unnamed__4	CTCC	487	4	+	Petroselinum hortense
TraesCS1B02G211400.1	Unnamed__4	CTCC	623	4	-	Petroselinum hortense
TraesCS1B02G211400.1	Unnamed__4	CTCC	1013	4	+	Petroselinum hortense
TraesCS1B02G211400.1	Unnamed__4	CTCC	1081	4	-	Petroselinum hortense
TraesCS1B02G211400.1	Unnamed__4	CTCC	1388	4	-	Petroselinum hortense
TraesCS1B02G211400.1	Unnamed__4	CTCC	1520	4	+	Petroselinum hortense
TraesCS1B02G211400.1	Unnamed__4	CTCC	1542	4	+	Petroselinum hortense
TraesCS1B02G211400.1	Unnamed__4	CTCC	1710	4	+	Petroselinum hortense
TraesCS1B02G211400.1	Unnamed__4	CTCC	1716	4	+	Petroselinum hortense
TraesCS1B02G211400.1	Unnamed__4	CTCC	1742	4	-	Petroselinum hortense
TraesCS1B02G211400.1	Unnamed__4	CTCC	1881	4	-	Petroselinum hortense
TraesCS1B02G211400.1	ATC-motif	TGCTATCCA	1026	9	+	Pisum sativum	part of a conserved DNA module involved in light responsiveness
TraesCS1B02G211400.1	ATC-motif	AGCTATCCA	1689	9	-	Arabidopsis thaliana	part of a conserved DNA module involved in light responsiveness
TraesCS1B02G211400.1	CCGTCC-box	CCGTCC	1522	6	+	Petroselinum hortense
TraesCS1B02G211400.1	CCGTCC-box	CCGTCC	1526	6	+	Petroselinum hortense
TraesCS1B02G257900.1	TGACG-motif	TGACG	720	5	-	Hordeum vulgare	cis-acting regulatory element involved in the MeJA-responsiveness
TraesCS1B02G257900.1	WUN-motif	CAATTACAT	341	9	+	Nicotiana glutinosa
TraesCS1B02G257900.1	Myb-binding site	CAACAG	1028	6	+	Nicotiana tabacum
TraesCS1B02G257900.1	I-box	cCATATCCAAT	1397	11	-	Flaveria trinervia	part of a light responsive element
TraesCS1B02G257900.1	LTR	CCGAAA	728	6	+	Hordeum vulgare	cis-acting element involved in low-temperature responsiveness
TraesCS1B02G257900.1	G-Box	CACGTT	152	6	-	Pisum sativum	cis-acting regulatory element involved in light responsiveness
TraesCS1B02G257900.1	GA-motif	ATAGATAA	1821	8	-	Arabidopsis thaliana	part of a light responsive element
TraesCS1B02G257900.1	Unnamed__6	taTAAATATct	1342	10	+	Zea mays
TraesCS1B02G257900.1	STRE	AGGGG	1511	5	-	Arabidopsis thaliana
TraesCS1B02G257900.1	STRE	AGGGG	1986	5	-	Arabidopsis thaliana
TraesCS1B02G257900.1		motif_sequence	88	4	-	organism	short_function
TraesCS1B02G257900.1		motif_sequence	135	4	+	organism	short_function
TraesCS1B02G257900.1		motif_sequence	377	4	-	organism	short_function
TraesCS1B02G257900.1		motif_sequence	388	4	+	organism	short_function
TraesCS1B02G257900.1		motif_sequence	487	4	+	organism	short_function
TraesCS1B02G257900.1		motif_sequence	665	4	+	organism	short_function
TraesCS1B02G257900.1		motif_sequence	711	4	+	organism	short_function
TraesCS1B02G257900.1		motif_sequence	724	4	+	organism	short_function
TraesCS1B02G257900.1		motif_sequence	969	4	-	organism	short_function
TraesCS1B02G257900.1		motif_sequence	1122	4	-	organism	short_function
TraesCS1B02G257900.1		motif_sequence	1153	4	-	organism	short_function
TraesCS1B02G257900.1		motif_sequence	1259	4	+	organism	short_function
TraesCS1B02G257900.1		motif_sequence	1449	4	-	organism	short_function
TraesCS1B02G257900.1		motif_sequence	1502	4	-	organism	short_function
TraesCS1B02G257900.1		motif_sequence	1545	4	+	organism	short_function
TraesCS1B02G257900.1		motif_sequence	1638	4	+	organism	short_function
TraesCS1B02G257900.1		motif_sequence	1665	4	+	organism	short_function
TraesCS1B02G257900.1		motif_sequence	1689	4	+	organism	short_function
TraesCS1B02G257900.1		motif_sequence	1806	4	+	organism	short_function
TraesCS1B02G257900.1		motif_sequence	1941	4	-	organism	short_function
TraesCS1B02G257900.1	ACE	CTAACGTATT	634	9	-	Petroselinum crispum	cis-acting element involved in light responsiveness
TraesCS1B02G257900.1	ACE	GCGACGTACC	1256	9	+	Petroselinum crispum	cis-acting element involved in light responsiveness
TraesCS1B02G257900.1	Box II	ACACGTTGT	150	9	-	Sinapis alba	part of a light responsive element
TraesCS1B02G257900.1	AT~TATA-box	TATATA	33	6	+	Arabidopsis thaliana
TraesCS1B02G257900.1	AT~TATA-box	TATATA	35	6	+	Arabidopsis thaliana
TraesCS1B02G257900.1	AT~TATA-box	TATATA	1481	6	-	Arabidopsis thaliana
TraesCS1B02G257900.1	AAGAA-motif	GAAAGAA	1033	7	+	Avena sativa
TraesCS1B02G257900.1	TATA-box	taTATAAAtc	31	9	-	Arabidopsis thaliana	core promoter element around -30 of transcription start
TraesCS1B02G257900.1	TATA-box	ATATAT	32	6	+	Brassica napus	core promoter element around -30 of transcription start
TraesCS1B02G257900.1	TATA-box	TATATA	33	6	+	Arabidopsis thaliana	core promoter element around -30 of transcription start
TraesCS1B02G257900.1	TATA-box	ATATAT	34	6	+	Brassica napus	core promoter element around -30 of transcription start
TraesCS1B02G257900.1	TATA-box	TATATA	35	6	+	Arabidopsis thaliana	core promoter element around -30 of transcription start
TraesCS1B02G257900.1	TATA-box	TATA	37	4	+	Arabidopsis thaliana	core promoter element around -30 of transcription start
TraesCS1B02G257900.1	TATA-box	ccTATAAAaa	800	9	+	Arabidopsis thaliana	core promoter element around -30 of transcription start
TraesCS1B02G257900.1	TATA-box	TATA	802	4	+	Arabidopsis thaliana	core promoter element around -30 of transcription start
TraesCS1B02G257900.1	TATA-box	TATATTTATATTT	1339	12	-	Avena sativa	core promoter element around -30 of transcription start
TraesCS1B02G257900.1	TATA-box	ATATAA	1341	6	+	Brassica oleracea	core promoter element around -30 of transcription start
TraesCS1B02G257900.1	TATA-box	TATA	1342	4	-	Arabidopsis thaliana	core promoter element around -30 of transcription start
TraesCS1B02G257900.1	TATA-box	TATTTAAA	1348	8	+	Arabidopsis thaliana	core promoter element around -30 of transcription start
TraesCS1B02G257900.1	TATA-box	ccTATAAAaa	1388	9	+	Arabidopsis thaliana	core promoter element around -30 of transcription start
TraesCS1B02G257900.1	TATA-box	TATA	1417	4	-	Arabidopsis thaliana	core promoter element around -30 of transcription start
TraesCS1B02G257900.1	TATA-box	ATATAA	1437	6	+	Brassica oleracea	core promoter element around -30 of transcription start
TraesCS1B02G257900.1	TATA-box	TATA	1438	4	-	Arabidopsis thaliana	core promoter element around -30 of transcription start
TraesCS1B02G257900.1	TATA-box	taTATAAAtc	1477	9	-	Arabidopsis thaliana	core promoter element around -30 of transcription start
TraesCS1B02G257900.1	TATA-box	TATACA	1479	6	-	Helianthus annuus	core promoter element around -30 of transcription start
TraesCS1B02G257900.1	TATA-box	TATATA	1481	6	-	Arabidopsis thaliana	core promoter element around -30 of transcription start
TraesCS1B02G257900.1	TATA-box	TATA	1483	4	-	Arabidopsis thaliana	core promoter element around -30 of transcription start
TraesCS1B02G257900.1	TATA-box	TATAA	1557	5	-	Arabidopsis thaliana	core promoter element around -30 of transcription start
TraesCS1B02G257900.1	TATA-box	TATA	1558	4	-	Arabidopsis thaliana	core promoter element around -30 of transcription start
TraesCS1B02G257900.1	TATA-box	TATA	1613	4	-	Arabidopsis thaliana	core promoter element around -30 of transcription start
TraesCS1B02G257900.1	TATA-box	TATA	1801	4	-	Arabidopsis thaliana	core promoter element around -30 of transcription start
TraesCS1B02G257900.1	TATA-box	TATA	1826	4	-	Arabidopsis thaliana	core promoter element around -30 of transcription start
TraesCS1B02G257900.1	TATA-box	ATATAA	1870	6	+	Brassica oleracea	core promoter element around -30 of transcription start
TraesCS1B02G257900.1	TATA-box	TATA	1871	4	-	Arabidopsis thaliana	core promoter element around -30 of transcription start
TraesCS1B02G257900.1	TATA-box	TACAAAA	1916	7	+	Oryza sativa	core promoter element around -30 of transcription start
TraesCS1B02G257900.1	ABRE	ACGTG	153	5	+	Arabidopsis thaliana	cis-acting element involved in the abscisic acid responsiveness
TraesCS1B02G257900.1	box S	AGCCACC	1814	7	-	Arabidopsis thaliana
TraesCS1B02G257900.1	MBS	CAACTG	494	6	-	Arabidopsis thaliana	MYB binding site involved in drought-inducibility
TraesCS1B02G257900.1	GCN4_motif	TGAGTCA	628	7	-	Oryza sativa	cis-regulatory element involved in endosperm expression
TraesCS1B02G257900.1	GT1-motif	GGTTAA	1953	6	-	Arabidopsis thaliana	light responsive element
TraesCS1B02G257900.1	Myb	CAACTG	494	6	-	Arabidopsis thaliana
TraesCS1B02G257900.1	MYC	CATTTG	260	6	+	Arabidopsis thaliana
TraesCS1B02G257900.1	MYC	CATTTG	443	6	-	Arabidopsis thaliana
TraesCS1B02G257900.1	MYC	CATGTG	918	6	+	Arabidopsis thaliana
TraesCS1B02G257900.1	MYC	CATGTG	1202	6	-	Arabidopsis thaliana
TraesCS1B02G257900.1	MYC	CATTTG	1896	6	+	Arabidopsis thaliana
TraesCS1B02G257900.1	CARE	CAACTCAC	424	8	+	Oryza sativa
TraesCS1B02G257900.1	GARE-motif	TCTGTTG	1028	7	-	Brassica oleracea	gibberellin-responsive element
TraesCS1B02G257900.1	CCGTCC motif	CCGTCC	1673	6	-	Nicotiana tabacum
TraesCS1B02G257900.1	O2-site	GTTGACGTGA	1287	9	-	Zea mays	cis-acting regulatory element involved in zein metabolism regulation
TraesCS1B02G257900.1	AuxRE	TGTCTCAATAAG	628	11	+	Glycine max	part of an auxin-responsive element
TraesCS1B02G257900.1	MYB	CAACCA	110	6	+	Arabidopsis thaliana
TraesCS1B02G257900.1	MYB	CAACAG	1028	6	+	Arabidopsis thaliana
TraesCS1B02G257900.1	Unnamed__1	CGTGG	865	5	-	Zea mays
TraesCS1B02G257900.1	P-box	CCTTTTG	1513	7	+	Oryza sativa	gibberellin-responsive element
TraesCS1B02G257900.1	TCT-motif	TCTTAC	542	6	+	Arabidopsis thaliana	part of a light responsive element
TraesCS1B02G257900.1	CGTCA-motif	CGTCA	720	5	+	Hordeum vulgare	cis-acting regulatory element involved in the MeJA-responsiveness
TraesCS1B02G257900.1	CCGTCC-box	CCGTCC	1673	6	-	Petroselinum hortense
TraesCS1B02G257900.1	as-1	TGACG	720	5	-	Arabidopsis thaliana
TraesCS1B02G257900.1	chs-CMA2b	GAACCTACACAC	663	11	+	Hordeum vulgare	part of a light responsive element
TraesCS1B02G257900.1	Unnamed__4	CTCC	95	4	+	Petroselinum hortense
TraesCS1B02G257900.1	Unnamed__4	CTCC	251	4	+	Petroselinum hortense
TraesCS1B02G257900.1	Unnamed__4	CTCC	286	4	-	Petroselinum hortense
TraesCS1B02G257900.1	Unnamed__4	CTCC	686	4	+	Petroselinum hortense
TraesCS1B02G257900.1	Unnamed__4	CTCC	706	4	+	Petroselinum hortense
TraesCS1B02G257900.1	Unnamed__4	CTCC	726	4	+	Petroselinum hortense
TraesCS1B02G257900.1	Unnamed__4	CTCC	858	4	+	Petroselinum hortense
TraesCS1B02G257900.1	Unnamed__4	CTCC	928	4	-	Petroselinum hortense
TraesCS1B02G257900.1	Unnamed__4	CTCC	1406	4	-	Petroselinum hortense
TraesCS1B02G257900.1	Unnamed__4	CTCC	1421	4	+	Petroselinum hortense
TraesCS1B02G257900.1	Unnamed__4	CTCC	1425	4	+	Petroselinum hortense
TraesCS1B02G257900.1	Unnamed__4	CTCC	1533	4	+	Petroselinum hortense
TraesCS1B02G257900.1	Unnamed__4	CTCC	1571	4	-	Petroselinum hortense
TraesCS1B02G257900.1	Unnamed__4	CTCC	1575	4	-	Petroselinum hortense
TraesCS1B02G257900.1	Unnamed__4	CTCC	1594	4	-	Petroselinum hortense
TraesCS1B02G257900.1	Unnamed__4	CTCC	1736	4	-	Petroselinum hortense
TraesCS1B02G257900.1	Unnamed__4	CTCC	1989	4	+	Petroselinum hortense
TraesCS1B02G257900.1	TC-rich repeats	ATTCTCTAAC	639	9	-	Nicotiana tabacum	cis-acting element involved in defense and stress responsiveness
TraesCS1B02G257900.1	A-box	CCGTCC	1673	6	-	Petroselinum crispum	cis-acting regulatory element
TraesCS1B02G257900.1	CAAT-box	CAAT	21	4	+	Nicotiana glutinosa
TraesCS1B02G257900.1	CAAT-box	CAAAT	43	5	+	Pisum sativum	common cis-acting element in promoter and enhancer regions
TraesCS1B02G257900.1	CAAT-box	CAAT	64	4	+	Nicotiana glutinosa
TraesCS1B02G257900.1	CAAT-box	CCAAT	116	5	+	Arabidopsis thaliana	common cis-acting element in promoter and enhancer regions
TraesCS1B02G257900.1	CAAT-box	CAAT	117	4	+	Nicotiana glutinosa
TraesCS1B02G257900.1	CAAT-box	CAAT	125	4	+	Nicotiana glutinosa
TraesCS1B02G257900.1	CAAT-box	CAAT	133	4	+	Nicotiana glutinosa
TraesCS1B02G257900.1	CAAT-box	CAAT	142	4	+	Nicotiana glutinosa
TraesCS1B02G257900.1	CAAT-box	CCAAT	203	5	-	Arabidopsis thaliana	common cis-acting element in promoter and enhancer regions
TraesCS1B02G257900.1	CAAT-box	CAAT	222	4	-	Nicotiana glutinosa
TraesCS1B02G257900.1	CAAT-box	CAAT	228	4	-	Nicotiana glutinosa
TraesCS1B02G257900.1	CAAT-box	CAAAT	261	5	-	Pisum sativum	common cis-acting element in promoter and enhancer regions
TraesCS1B02G257900.1	CAAT-box	CAAT	297	4	-	Nicotiana glutinosa
TraesCS1B02G257900.1	CAAT-box	CAAT	341	4	+	Nicotiana glutinosa
TraesCS1B02G257900.1	CAAT-box	CAAT	348	4	-	Nicotiana glutinosa
TraesCS1B02G257900.1	CAAT-box	CAAT	357	4	-	Nicotiana glutinosa
TraesCS1B02G257900.1	CAAT-box	CAAAT	443	5	+	Pisum sativum	common cis-acting element in promoter and enhancer regions
TraesCS1B02G257900.1	CAAT-box	CAAT	460	4	+	Nicotiana glutinosa
TraesCS1B02G257900.1	CAAT-box	CAAT	570	4	-	Nicotiana glutinosa
TraesCS1B02G257900.1	CAAT-box	CAAT	585	4	+	Nicotiana glutinosa
TraesCS1B02G257900.1	CAAT-box	CAAT	595	4	-	Nicotiana glutinosa
TraesCS1B02G257900.1	CAAT-box	CAAT	603	4	-	Nicotiana glutinosa
TraesCS1B02G257900.1	CAAT-box	CAAT	625	4	+	Nicotiana glutinosa
TraesCS1B02G257900.1	CAAT-box	CAAT	633	4	+	Nicotiana glutinosa
TraesCS1B02G257900.1	CAAT-box	CAAAT	652	5	-	Pisum sativum	common cis-acting element in promoter and enhancer regions
TraesCS1B02G257900.1	CAAT-box	CAAAT	806	5	+	Pisum sativum	common cis-acting element in promoter and enhancer regions
TraesCS1B02G257900.1	CAAT-box	CAAAT	828	5	+	Pisum sativum	common cis-acting element in promoter and enhancer regions
TraesCS1B02G257900.1	CAAT-box	CAAT	831	4	-	Nicotiana glutinosa
TraesCS1B02G257900.1	CAAT-box	CAAT	1060	4	+	Nicotiana glutinosa
TraesCS1B02G257900.1	CAAT-box	CAAT	1113	4	+	Nicotiana glutinosa
TraesCS1B02G257900.1	CAAT-box	CAAAT	1135	5	-	Pisum sativum	common cis-acting element in promoter and enhancer regions
TraesCS1B02G257900.1	CAAT-box	CAAT	1141	4	-	Nicotiana glutinosa
TraesCS1B02G257900.1	CAAT-box	CAAAT	1187	5	-	Pisum sativum	common cis-acting element in promoter and enhancer regions
TraesCS1B02G257900.1	CAAT-box	CAAT	1306	4	+	Nicotiana glutinosa
TraesCS1B02G257900.1	CAAT-box	CAAT	1361	4	-	Nicotiana glutinosa
TraesCS1B02G257900.1	CAAT-box	CAAAT	1374	5	+	Pisum sativum	common cis-acting element in promoter and enhancer regions
TraesCS1B02G257900.1	CAAT-box	CCAAT	1397	5	-	Arabidopsis thaliana	common cis-acting element in promoter and enhancer regions
TraesCS1B02G257900.1	CAAT-box	CAAT	1747	4	-	Nicotiana glutinosa
TraesCS1B02G257900.1	CAAT-box	CAAAT	1897	5	-	Pisum sativum	common cis-acting element in promoter and enhancer regions
TraesCS1B02G257900.1	CAAT-box	CAAT	1949	4	+	Nicotiana glutinosa
TraesCS1D02G029500.1	TATA-box	TATA	221	4	+	Arabidopsis thaliana	core promoter element around -30 of transcription start
TraesCS1D02G029500.1	TATA-box	TACAAAA	504	7	+	Oryza sativa	core promoter element around -30 of transcription start
TraesCS1D02G029500.1	TATA-box	ATTATA	616	6	+	Brassica napus	core promoter element around -30 of transcription start
TraesCS1D02G029500.1	TATA-box	TATAA	617	5	-	Arabidopsis thaliana	core promoter element around -30 of transcription start
TraesCS1D02G029500.1	TATA-box	TATA	618	4	+	Arabidopsis thaliana	core promoter element around -30 of transcription start
TraesCS1D02G029500.1	TATA-box	TATATA	763	6	+	Arabidopsis thaliana	core promoter element around -30 of transcription start
TraesCS1D02G029500.1	TATA-box	TATA	765	4	+	Arabidopsis thaliana	core promoter element around -30 of transcription start
TraesCS1D02G029500.1	TATA-box	TATAA	1026	5	-	Arabidopsis thaliana	core promoter element around -30 of transcription start
TraesCS1D02G029500.1	TATA-box	TATA	1027	4	-	Arabidopsis thaliana	core promoter element around -30 of transcription start
TraesCS1D02G029500.1	TATA-box	TATAAAA	1149	7	-	Pisum sativum	core promoter element around -30 of transcription start
TraesCS1D02G029500.1	TATA-box	TATAAA	1150	6	-	Helianthus annuus	core promoter element around -30 of transcription start
TraesCS1D02G029500.1	TATA-box	TATAA	1151	5	-	Arabidopsis thaliana	core promoter element around -30 of transcription start
TraesCS1D02G029500.1	TATA-box	TATA	1152	4	-	Arabidopsis thaliana	core promoter element around -30 of transcription start
TraesCS1D02G029500.1	TATA-box	TATA	1466	4	-	Arabidopsis thaliana	core promoter element around -30 of transcription start
TraesCS1D02G029500.1	TATA-box	TATA	1591	4	-	Arabidopsis thaliana	core promoter element around -30 of transcription start
TraesCS1D02G029500.1	TATA-box	TATA	1622	4	-	Arabidopsis thaliana	core promoter element around -30 of transcription start
TraesCS1D02G029500.1	TATA-box	TATA	1642	4	-	Arabidopsis thaliana	core promoter element around -30 of transcription start
TraesCS1D02G029500.1	TATA-box	ATATAT	1701	6	-	Brassica napus	core promoter element around -30 of transcription start
TraesCS1D02G029500.1	TATA-box	TATATA	1702	6	-	Arabidopsis thaliana	core promoter element around -30 of transcription start
TraesCS1D02G029500.1	TATA-box	ATATAA	1703	6	+	Brassica oleracea	core promoter element around -30 of transcription start
TraesCS1D02G029500.1	TATA-box	TATA	1704	4	-	Arabidopsis thaliana	core promoter element around -30 of transcription start
TraesCS1D02G029500.1	TATA-box	ATATAA	1710	6	+	Brassica oleracea	core promoter element around -30 of transcription start
TraesCS1D02G029500.1	TATA-box	TATA	1711	4	-	Arabidopsis thaliana	core promoter element around -30 of transcription start
TraesCS1D02G029500.1	MYB recognition site	CCGTTG	1881	6	+	Arabidopsis thaliana
TraesCS1D02G029500.1	AT~TATA-box	TATATA	763	6	+	Arabidopsis thaliana
TraesCS1D02G029500.1	AT~TATA-box	TATATA	1702	6	-	Arabidopsis thaliana
TraesCS1D02G029500.1	LTR	CCGAAA	994	6	-	Hordeum vulgare	cis-acting element involved in low-temperature responsiveness
TraesCS1D02G029500.1	GA-motif	ATAGATAA	1685	8	-	Arabidopsis thaliana	part of a light responsive element
TraesCS1D02G029500.1	TGACG-motif	TGACG	273	5	-	Hordeum vulgare	cis-acting regulatory element involved in the MeJA-responsiveness
TraesCS1D02G029500.1	TGACG-motif	TGACG	1013	5	-	Hordeum vulgare	cis-acting regulatory element involved in the MeJA-responsiveness
TraesCS1D02G029500.1	TCCC-motif	TCTCCCT	99	7	-	Spinacia oleracea	part of a light responsive element
TraesCS1D02G029500.1	TCCC-motif	TCTCCCT	1928	7	+	Spinacia oleracea	part of a light responsive element
TraesCS1D02G029500.1	TCCC-motif	TCTCCCT	1946	7	+	Spinacia oleracea	part of a light responsive element
TraesCS1D02G029500.1	TCCC-motif	TCTCCCT	1982	7	+	Spinacia oleracea	part of a light responsive element
TraesCS1D02G029500.1	Myb-binding site	CAACAG	148	6	+	Nicotiana tabacum
TraesCS1D02G029500.1	Myb-binding site	CAACAG	452	6	-	Nicotiana tabacum
TraesCS1D02G029500.1	GC-motif	CCCCCG	355	6	-	Zea mays	enhancer-like element involved in anoxic specific inducibility
TraesCS1D02G029500.1	Unnamed__2	CCCCGG	901	6	+	Zea mays
TraesCS1D02G029500.1	CAT-box	GCCACT	1418	6	+	Arabidopsis thaliana	cis-acting regulatory element related to meristem expression
TraesCS1D02G029500.1	P-box	CCTTTTG	882	7	+	Oryza sativa	gibberellin-responsive element
TraesCS1D02G029500.1	dOCT	CTCGGATC	669	8	-	Zea mays
TraesCS1D02G029500.1	GT1-motif	GGTTAA	171	6	-	Arabidopsis thaliana	light responsive element
TraesCS1D02G029500.1	MYC	CATTTG	232	6	+	Arabidopsis thaliana
TraesCS1D02G029500.1	ABRE	CACGTG	390	6	+	Arabidopsis thaliana	cis-acting element involved in the abscisic acid responsiveness
TraesCS1D02G029500.1	ABRE	ACGTG	391	5	+	Arabidopsis thaliana	cis-acting element involved in the abscisic acid responsiveness
TraesCS1D02G029500.1	ABRE	ACGTG	1742	5	-	Arabidopsis thaliana	cis-acting element involved in the abscisic acid responsiveness
TraesCS1D02G029500.1	ABRE	CACGTG	1766	6	-	Arabidopsis thaliana	cis-acting element involved in the abscisic acid responsiveness
TraesCS1D02G029500.1	ABRE	ACGTG	1767	5	+	Arabidopsis thaliana	cis-acting element involved in the abscisic acid responsiveness
TraesCS1D02G029500.1	TCA-element	CCATCTTTTT	78	9	-	Nicotiana tabacum	cis-acting element involved in salicylic acid responsiveness
TraesCS1D02G029500.1	TATA	TATAAAAT	1148	8	-	Arabidopsis thaliana
TraesCS1D02G029500.1	TATA	TATAAAAT	1704	8	+	Arabidopsis thaliana
TraesCS1D02G029500.1		motif_sequence	181	4	-	organism	short_function
TraesCS1D02G029500.1		motif_sequence	406	4	-	organism	short_function
TraesCS1D02G029500.1		motif_sequence	487	4	+	organism	short_function
TraesCS1D02G029500.1		motif_sequence	653	4	-	organism	short_function
TraesCS1D02G029500.1		motif_sequence	748	4	+	organism	short_function
TraesCS1D02G029500.1		motif_sequence	771	4	+	organism	short_function
TraesCS1D02G029500.1		motif_sequence	941	4	+	organism	short_function
TraesCS1D02G029500.1		motif_sequence	951	4	-	organism	short_function
TraesCS1D02G029500.1		motif_sequence	1122	4	+	organism	short_function
TraesCS1D02G029500.1		motif_sequence	1186	4	-	organism	short_function
TraesCS1D02G029500.1		motif_sequence	1221	4	+	organism	short_function
TraesCS1D02G029500.1		motif_sequence	1422	4	+	organism	short_function
TraesCS1D02G029500.1		motif_sequence	1535	4	+	organism	short_function
TraesCS1D02G029500.1		motif_sequence	1601	4	+	organism	short_function
TraesCS1D02G029500.1		motif_sequence	1805	4	+	organism	short_function
TraesCS1D02G029500.1		motif_sequence	1845	4	-	organism	short_function
TraesCS1D02G029500.1		motif_sequence	1850	4	-	organism	short_function
TraesCS1D02G029500.1		motif_sequence	1924	4	+	organism	short_function
TraesCS1D02G029500.1		motif_sequence	1933	4	+	organism	short_function
TraesCS1D02G029500.1	RY-element	CATGCATG	1296	8	-	Helianthus annuus	cis-acting regulatory element involved in seed-specific regulation
TraesCS1D02G029500.1	STRE	AGGGG	608	5	+	Arabidopsis thaliana
TraesCS1D02G029500.1	STRE	AGGGG	933	5	-	Arabidopsis thaliana
TraesCS1D02G029500.1	STRE	AGGGG	1287	5	+	Arabidopsis thaliana
TraesCS1D02G029500.1	STRE	AGGGG	1760	5	-	Arabidopsis thaliana
TraesCS1D02G029500.1	STRE	AGGGG	1992	5	-	Arabidopsis thaliana
TraesCS1D02G029500.1	G-Box	CACGTG	390	6	+	Pisum sativum	cis-acting regulatory element involved in light responsiveness
TraesCS1D02G029500.1	G-Box	CACGTG	1766	6	-	Pisum sativum	cis-acting regulatory element involved in light responsiveness
TraesCS1D02G029500.1	ABRE4	CACGTA	1742	6	+	Zea mays
TraesCS1D02G029500.1	CCAAT-box	CAACGG	1881	6	-	Hordeum vulgare	MYBHv1 binding site
TraesCS1D02G029500.1	DRE core	GCCGAC	1800	6	+	Arabidopsis thaliana
TraesCS1D02G029500.1	Sp1	GGGCGG	1752	6	-	Oryza sativa	light responsive element
TraesCS1D02G029500.1	Sp1	GGGCGG	1756	6	-	Oryza sativa	light responsive element
TraesCS1D02G029500.1	Sp1	GGGCGG	1989	6	-	Oryza sativa	light responsive element
TraesCS1D02G029500.1	ABRE3a	TACGTG	1742	6	-	Zea mays
TraesCS1D02G029500.1	AC-I	(T/C)C(T/C)(C/T)ACC(T/C)ACC	1771	8.5	-	Phaseolus vulgaris
TraesCS1D02G029500.1	ERE	ATTTTAAA	722	8	-	Nicotiana glutinos
TraesCS1D02G029500.1	ERE	ATTTTAAA	1239	8	+	Nicotiana glutinos
TraesCS1D02G029500.1	AuxRR-core	GGTCCAT	255	7	-	Nicotiana tabacum	cis-acting regulatory element involved in auxin responsiveness
TraesCS1D02G029500.1	CAAT-box	CAAT	14	4	+	Nicotiana glutinosa
TraesCS1D02G029500.1	CAAT-box	CAAAT	32	5	+	Pisum sativum	common cis-acting element in promoter and enhancer regions
TraesCS1D02G029500.1	CAAT-box	CAAAT	233	5	-	Pisum sativum	common cis-acting element in promoter and enhancer regions
TraesCS1D02G029500.1	CAAT-box	TGCAAATCT	247	9	-	Brassica juncea	common cis-acting element in promoter and enhancer regions
TraesCS1D02G029500.1	CAAT-box	CAAAT	249	5	-	Pisum sativum	common cis-acting element in promoter and enhancer regions
TraesCS1D02G029500.1	CAAT-box	CCAAT	397	5	-	Arabidopsis thaliana	common cis-acting element in promoter and enhancer regions
TraesCS1D02G029500.1	CAAT-box	CAAT	426	4	-	Nicotiana glutinosa
TraesCS1D02G029500.1	CAAT-box	CAAAT	647	5	+	Pisum sativum	common cis-acting element in promoter and enhancer regions
TraesCS1D02G029500.1	CAAT-box	CAAAT	662	5	-	Pisum sativum	common cis-acting element in promoter and enhancer regions
TraesCS1D02G029500.1	CAAT-box	CCAAT	758	5	-	Arabidopsis thaliana	common cis-acting element in promoter and enhancer regions
TraesCS1D02G029500.1	CAAT-box	CAAAT	780	5	+	Pisum sativum	common cis-acting element in promoter and enhancer regions
TraesCS1D02G029500.1	CAAT-box	CAAT	800	4	+	Nicotiana glutinosa
TraesCS1D02G029500.1	CAAT-box	CCAAT	895	5	+	Arabidopsis thaliana	common cis-acting element in promoter and enhancer regions
TraesCS1D02G029500.1	CAAT-box	CAAT	896	4	+	Nicotiana glutinosa
TraesCS1D02G029500.1	CAAT-box	CAAAT	960	5	+	Pisum sativum	common cis-acting element in promoter and enhancer regions
TraesCS1D02G029500.1	CAAT-box	CAAT	965	4	-	Nicotiana glutinosa
TraesCS1D02G029500.1	CAAT-box	CAAT	1047	4	-	Nicotiana glutinosa
TraesCS1D02G029500.1	CAAT-box	CAAAT	1066	5	-	Pisum sativum	common cis-acting element in promoter and enhancer regions
TraesCS1D02G029500.1	CAAT-box	CAAT	1181	4	+	Nicotiana glutinosa
TraesCS1D02G029500.1	CAAT-box	CAAT	1272	4	-	Nicotiana glutinosa
TraesCS1D02G029500.1	CAAT-box	CAAT	1444	4	+	Nicotiana glutinosa
TraesCS1D02G029500.1	CAAT-box	CCAAT	1493	5	+	Arabidopsis thaliana	common cis-acting element in promoter and enhancer regions
TraesCS1D02G029500.1	CAAT-box	CAAT	1494	4	+	Nicotiana glutinosa
TraesCS1D02G029500.1	CAAT-box	CAAAT	1610	5	-	Pisum sativum	common cis-acting element in promoter and enhancer regions
TraesCS1D02G029500.1	CAAT-box	CAAAT	1651	5	+	Pisum sativum	common cis-acting element in promoter and enhancer regions
TraesCS1D02G029500.1	CAAT-box	CAAAT	1698	5	+	Pisum sativum	common cis-acting element in promoter and enhancer regions
TraesCS1D02G029500.1	CAAT-box	CAAT	1737	4	+	Nicotiana glutinosa
TraesCS1D02G029500.1	CAAT-box	CAAT	1894	4	+	Nicotiana glutinosa
TraesCS1D02G029500.1	CGTCA-motif	CGTCA	273	5	+	Hordeum vulgare	cis-acting regulatory element involved in the MeJA-responsiveness
TraesCS1D02G029500.1	CGTCA-motif	CGTCA	1013	5	+	Hordeum vulgare	cis-acting regulatory element involved in the MeJA-responsiveness
TraesCS1D02G029500.1	ABRE2	CCACGTGG	1765	8	-	Zea mays
TraesCS1D02G029500.1	Unnamed__4	CTCC	86	4	-	Petroselinum hortense
TraesCS1D02G029500.1	Unnamed__4	CTCC	101	4	-	Petroselinum hortense
TraesCS1D02G029500.1	Unnamed__4	CTCC	167	4	+	Petroselinum hortense
TraesCS1D02G029500.1	Unnamed__4	CTCC	406	4	-	Petroselinum hortense
TraesCS1D02G029500.1	Unnamed__4	CTCC	580	4	-	Petroselinum hortense
TraesCS1D02G029500.1	Unnamed__4	CTCC	653	4	-	Petroselinum hortense
TraesCS1D02G029500.1	Unnamed__4	CTCC	888	4	-	Petroselinum hortense
TraesCS1D02G029500.1	Unnamed__4	CTCC	910	4	+	Petroselinum hortense
TraesCS1D02G029500.1	Unnamed__4	CTCC	915	4	-	Petroselinum hortense
TraesCS1D02G029500.1	Unnamed__4	CTCC	1215	4	+	Petroselinum hortense
TraesCS1D02G029500.1	Unnamed__4	CTCC	1498	4	-	Petroselinum hortense
TraesCS1D02G029500.1	Unnamed__4	CTCC	1504	4	+	Petroselinum hortense
TraesCS1D02G029500.1	Unnamed__4	CTCC	1519	4	+	Petroselinum hortense
TraesCS1D02G029500.1	Unnamed__4	CTCC	1537	4	+	Petroselinum hortense
TraesCS1D02G029500.1	Unnamed__4	CTCC	1572	4	+	Petroselinum hortense
TraesCS1D02G029500.1	Unnamed__4	CTCC	1595	4	+	Petroselinum hortense
TraesCS1D02G029500.1	Unnamed__4	CTCC	1671	4	-	Petroselinum hortense
TraesCS1D02G029500.1	Unnamed__4	CTCC	1763	4	+	Petroselinum hortense
TraesCS1D02G029500.1	Unnamed__4	CTCC	1807	4	+	Petroselinum hortense
TraesCS1D02G029500.1	Unnamed__4	CTCC	1889	4	+	Petroselinum hortense
TraesCS1D02G029500.1	Unnamed__4	CTCC	1929	4	+	Petroselinum hortense
TraesCS1D02G029500.1	Unnamed__4	CTCC	1935	4	+	Petroselinum hortense
TraesCS1D02G029500.1	Unnamed__4	CTCC	1947	4	+	Petroselinum hortense
TraesCS1D02G029500.1	Unnamed__4	CTCC	1974	4	+	Petroselinum hortense
TraesCS1D02G029500.1	Unnamed__4	CTCC	1977	4	+	Petroselinum hortense
TraesCS1D02G029500.1	Unnamed__4	CTCC	1983	4	+	Petroselinum hortense
TraesCS1D02G029500.1	Unnamed__4	CTCC	1987	4	+	Petroselinum hortense
TraesCS1D02G029500.1	as-1	TGACG	273	5	-	Arabidopsis thaliana
TraesCS1D02G029500.1	as-1	TGACG	1013	5	-	Arabidopsis thaliana
TraesCS1D02G029500.1	Unnamed__1	CGTGG	1329	5	-	Zea mays
TraesCS1D02G029500.1	Unnamed__1	CGTGG	1394	5	+	Zea mays
TraesCS1D02G029500.1	Unnamed__1	CGTGG	1765	5	-	Zea mays
TraesCS1D02G029500.1	Unnamed__1	CGTGG	1768	5	+	Zea mays
TraesCS1D02G029500.1	Unnamed__1	CGTGG	1815	5	+	Zea mays
TraesCS1D02G029500.1	MYB	CAACAG	148	6	+	Arabidopsis thaliana
TraesCS1D02G029500.1	MYB	TAACCA	172	6	+	Arabidopsis thaliana
TraesCS1D02G029500.1	MYB	CAACAG	452	6	-	Arabidopsis thaliana
TraesCS1D02G029500.1	MYB	CAACCA	466	6	+	Arabidopsis thaliana
TraesCS1D02G029500.1	MYB	CAACCA	1658	6	+	Arabidopsis thaliana
TraesCS1D02G029500.1	G-box	CACGTG	390	6	+	Arabidopsis thaliana	cis-acting regulatory element involved in light responsiveness
TraesCS1D02G029500.1	G-box	TACGTG	1742	6	-	Arabidopsis thaliana	cis-acting regulatory element involved in light responsiveness
TraesCS1D02G029500.1	G-box	GCCACGTGGA	1764	9	-	Arabidopsis thaliana	cis-acting regulatory element involved in light responsiveness
TraesCS1D02G029500.1	G-box	CACGTG	1766	6	-	Arabidopsis thaliana	cis-acting regulatory element involved in light responsiveness
TraesCS1D02G029500.1	MYB-like sequence	TAACCA	172	6	+	Arabidopsis thaliana
TraesCS1D02G029500.1	Myb	CAACTG	876	6	-	Arabidopsis thaliana
TraesCS1D02G029500.1	GARE-motif	TCTGTTG	148	7	-	Brassica oleracea	gibberellin-responsive element
TraesCS1D02G029500.1	MBS	CAACTG	876	6	-	Arabidopsis thaliana	MYB binding site involved in drought-inducibility
TraesCS1D02G029500.1	Box 4	ATTAAT	1193	6	-	Petroselinum crispum	part of a conserved DNA module involved in light responsiveness
TraesCS1D02G035600.1	G-box	GCCACGTGGA	544	9	-	Arabidopsis thaliana	cis-acting regulatory element involved in light responsiveness
TraesCS1D02G035600.1	G-box	CACGTG	546	6	+	Arabidopsis thaliana	cis-acting regulatory element involved in light responsiveness
TraesCS1D02G035600.1	G-box	CACGTG	1871	6	-	Arabidopsis thaliana	cis-acting regulatory element involved in light responsiveness
TraesCS1D02G035600.1	ARE	AAACCA	1664	6	-	Zea mays	cis-acting regulatory element essential for the anaerobic induction
TraesCS1D02G035600.1	Unnamed__1	CGTGG	545	5	-	Zea mays
TraesCS1D02G035600.1	Unnamed__1	CGTGG	548	5	+	Zea mays
TraesCS1D02G035600.1	Unnamed__1	CGTGG	1870	5	-	Zea mays
TraesCS1D02G035600.1	MYB	CAACCA	1428	6	+	Arabidopsis thaliana
TraesCS1D02G035600.1	CCGTCC motif	CCGTCC	806	6	-	Nicotiana tabacum
TraesCS1D02G035600.1	CCGTCC motif	CCGTCC	818	6	+	Nicotiana tabacum
TraesCS1D02G035600.1	CCGTCC motif	CCGTCC	1493	6	+	Nicotiana tabacum
TraesCS1D02G035600.1	CCGTCC motif	CCGTCC	1531	6	-	Nicotiana tabacum
TraesCS1D02G035600.1	O2-site	GATGACATGG	1833	9	+	Zea mays	cis-acting regulatory element involved in zein metabolism regulation
TraesCS1D02G035600.1	Box 4	ATTAAT	1389	6	-	Petroselinum crispum	part of a conserved DNA module involved in light responsiveness
TraesCS1D02G035600.1	MBS	CAACTG	1255	6	-	Arabidopsis thaliana	MYB binding site involved in drought-inducibility
TraesCS1D02G035600.1	MYC	CATTTG	442	6	-	Arabidopsis thaliana
TraesCS1D02G035600.1	MYC	CAATTG	1697	6	-	Arabidopsis thaliana
TraesCS1D02G035600.1	Myb	TAACTG	1	6	-	Arabidopsis thaliana
TraesCS1D02G035600.1	Myb	TAACTG	873	6	-	Arabidopsis thaliana
TraesCS1D02G035600.1	Myb	CAACTG	1255	6	-	Arabidopsis thaliana
TraesCS1D02G035600.1	Myb	TAACTG	1343	6	-	Arabidopsis thaliana
TraesCS1D02G035600.1	GT1-motif	GGTTAA	367	6	+	Arabidopsis thaliana	light responsive element
TraesCS1D02G035600.1	A-box	CCGTCC	806	6	-	Petroselinum crispum	cis-acting regulatory element
TraesCS1D02G035600.1	A-box	CCGTCC	818	6	+	Petroselinum crispum	cis-acting regulatory element
TraesCS1D02G035600.1	A-box	CCGTCC	1493	6	+	Petroselinum crispum	cis-acting regulatory element
TraesCS1D02G035600.1	A-box	CCGTCC	1531	6	-	Petroselinum crispum	cis-acting regulatory element
TraesCS1D02G035600.1	DRE1	ACCGAGA	199	7	+	Zea mays
TraesCS1D02G035600.1	CAAT-box	CAAT	58	4	+	Nicotiana glutinosa
TraesCS1D02G035600.1	CAAT-box	CAAAT	125	5	-	Pisum sativum	common cis-acting element in promoter and enhancer regions
TraesCS1D02G035600.1	CAAT-box	CCAAT	226	5	+	Arabidopsis thaliana	common cis-acting element in promoter and enhancer regions
TraesCS1D02G035600.1	CAAT-box	CAAT	227	4	+	Nicotiana glutinosa
TraesCS1D02G035600.1	CAAT-box	CAAAT	442	5	+	Pisum sativum	common cis-acting element in promoter and enhancer regions
TraesCS1D02G035600.1	CAAT-box	TGCCAAC	534	7	-	Petunia hybrida	common cis-acting element in promoter and enhancer regions
TraesCS1D02G035600.1	CAAT-box	CAAT	686	4	-	Nicotiana glutinosa
TraesCS1D02G035600.1	CAAT-box	CCAAT	709	5	+	Arabidopsis thaliana	common cis-acting element in promoter and enhancer regions
TraesCS1D02G035600.1	CAAT-box	CAAT	710	4	+	Nicotiana glutinosa
TraesCS1D02G035600.1	CAAT-box	CAAAT	741	5	-	Pisum sativum	common cis-acting element in promoter and enhancer regions
TraesCS1D02G035600.1	CAAT-box	CAAT	798	4	-	Nicotiana glutinosa
TraesCS1D02G035600.1	CAAT-box	CAAT	994	4	-	Nicotiana glutinosa
TraesCS1D02G035600.1	CAAT-box	CAAT	1010	4	-	Nicotiana glutinosa
TraesCS1D02G035600.1	CAAT-box	CAAT	1092	4	-	Nicotiana glutinosa
TraesCS1D02G035600.1	CAAT-box	CAAT	1209	4	-	Nicotiana glutinosa
TraesCS1D02G035600.1	CAAT-box	CAAT	1272	4	+	Nicotiana glutinosa
TraesCS1D02G035600.1	CAAT-box	CAAAT	1358	5	-	Pisum sativum	common cis-acting element in promoter and enhancer regions
TraesCS1D02G035600.1	CAAT-box	CAAT	1604	4	-	Nicotiana glutinosa
TraesCS1D02G035600.1	CAAT-box	CCAAT	1672	5	-	Arabidopsis thaliana	common cis-acting element in promoter and enhancer regions
TraesCS1D02G035600.1	CAAT-box	CAAAT	1692	5	-	Pisum sativum	common cis-acting element in promoter and enhancer regions
TraesCS1D02G035600.1	CAAT-box	CAAT	1697	4	+	Nicotiana glutinosa
TraesCS1D02G035600.1	CAAT-box	CAAT	1699	4	-	Nicotiana glutinosa
TraesCS1D02G035600.1	CAAT-box	CAAT	1706	4	-	Nicotiana glutinosa
TraesCS1D02G035600.1	CAAT-box	CAAT	1807	4	+	Nicotiana glutinosa
TraesCS1D02G035600.1	CAAT-box	CAAT	1832	4	+	Nicotiana glutinosa
TraesCS1D02G035600.1	CAAT-box	CAAT	1914	4	-	Nicotiana glutinosa
TraesCS1D02G035600.1	as-1	TGACG	128	5	+	Arabidopsis thaliana
TraesCS1D02G035600.1	as-1	TGACG	420	5	-	Arabidopsis thaliana
TraesCS1D02G035600.1	as-1	TGACG	753	5	+	Arabidopsis thaliana
TraesCS1D02G035600.1	CCGTCC-box	CCGTCC	806	6	-	Petroselinum hortense
TraesCS1D02G035600.1	CCGTCC-box	CCGTCC	818	6	+	Petroselinum hortense
TraesCS1D02G035600.1	CCGTCC-box	CCGTCC	1493	6	+	Petroselinum hortense
TraesCS1D02G035600.1	CCGTCC-box	CCGTCC	1531	6	-	Petroselinum hortense
TraesCS1D02G035600.1	TC-rich repeats	ATTCTCTAAC	592	9	-	Nicotiana tabacum	cis-acting element involved in defense and stress responsiveness
TraesCS1D02G035600.1	Unnamed__4	CTCC	27	4	-	Petroselinum hortense
TraesCS1D02G035600.1	Unnamed__4	CTCC	36	4	+	Petroselinum hortense
TraesCS1D02G035600.1	Unnamed__4	CTCC	117	4	+	Petroselinum hortense
TraesCS1D02G035600.1	Unnamed__4	CTCC	134	4	-	Petroselinum hortense
TraesCS1D02G035600.1	Unnamed__4	CTCC	260	4	-	Petroselinum hortense
TraesCS1D02G035600.1	Unnamed__4	CTCC	429	4	+	Petroselinum hortense
TraesCS1D02G035600.1	Unnamed__4	CTCC	700	4	+	Petroselinum hortense
TraesCS1D02G035600.1	Unnamed__4	CTCC	830	4	-	Petroselinum hortense
TraesCS1D02G035600.1	Unnamed__4	CTCC	916	4	+	Petroselinum hortense
TraesCS1D02G035600.1	Unnamed__4	CTCC	937	4	+	Petroselinum hortense
TraesCS1D02G035600.1	Unnamed__4	CTCC	971	4	+	Petroselinum hortense
TraesCS1D02G035600.1	Unnamed__4	CTCC	1481	4	+	Petroselinum hortense
TraesCS1D02G035600.1	Unnamed__4	CTCC	1525	4	-	Petroselinum hortense
TraesCS1D02G035600.1	Unnamed__4	CTCC	1552	4	+	Petroselinum hortense
TraesCS1D02G035600.1	Unnamed__4	CTCC	1555	4	+	Petroselinum hortense
TraesCS1D02G035600.1	Unnamed__4	CTCC	1574	4	-	Petroselinum hortense
TraesCS1D02G035600.1	Unnamed__4	CTCC	1783	4	+	Petroselinum hortense
TraesCS1D02G035600.1	Unnamed__4	CTCC	1854	4	+	Petroselinum hortense
TraesCS1D02G035600.1	Unnamed__4	CTCC	1864	4	+	Petroselinum hortense
TraesCS1D02G035600.1	Unnamed__4	CTCC	1868	4	+	Petroselinum hortense
TraesCS1D02G035600.1	ABRE2	CCACGTGG	545	8	+	Zea mays
TraesCS1D02G035600.1	CGTCA-motif	CGTCA	128	5	-	Hordeum vulgare	cis-acting regulatory element involved in the MeJA-responsiveness
TraesCS1D02G035600.1	CGTCA-motif	CGTCA	420	5	+	Hordeum vulgare	cis-acting regulatory element involved in the MeJA-responsiveness
TraesCS1D02G035600.1	CGTCA-motif	CGTCA	753	5	-	Hordeum vulgare	cis-acting regulatory element involved in the MeJA-responsiveness
TraesCS1D02G035600.1	G-Box	CACGTG	546	6	+	Pisum sativum	cis-acting regulatory element involved in light responsiveness
TraesCS1D02G035600.1	G-Box	CACGTG	1871	6	-	Pisum sativum	cis-acting regulatory element involved in light responsiveness
TraesCS1D02G035600.1	STRE	AGGGG	621	5	+	Arabidopsis thaliana
TraesCS1D02G035600.1	STRE	AGGGG	747	5	-	Arabidopsis thaliana
TraesCS1D02G035600.1	STRE	AGGGG	1318	5	+	Arabidopsis thaliana
TraesCS1D02G035600.1	STRE	AGGGG	1848	5	-	Arabidopsis thaliana
TraesCS1D02G035600.1	STRE	AGGGG	1922	5	+	Arabidopsis thaliana
TraesCS1D02G035600.1	Sp1	GGGCGG	1924	6	+	Oryza sativa	light responsive element
TraesCS1D02G035600.1	DRE core	GCCGAC	1446	6	-	Arabidopsis thaliana
TraesCS1D02G035600.1	TGACG-motif	TGACG	128	5	+	Hordeum vulgare	cis-acting regulatory element involved in the MeJA-responsiveness
TraesCS1D02G035600.1	TGACG-motif	TGACG	420	5	-	Hordeum vulgare	cis-acting regulatory element involved in the MeJA-responsiveness
TraesCS1D02G035600.1	TGACG-motif	TGACG	753	5	+	Hordeum vulgare	cis-acting regulatory element involved in the MeJA-responsiveness
TraesCS1D02G035600.1	CCAAT-box	CAACGG	1896	6	-	Hordeum vulgare	MYBHv1 binding site
TraesCS1D02G035600.1	WRE3	CCACCT	1197	6	-	Pisum sativum
TraesCS1D02G035600.1	ABRE	CACGTG	546	6	+	Arabidopsis thaliana	cis-acting element involved in the abscisic acid responsiveness
TraesCS1D02G035600.1	ABRE	ACGTG	547	5	+	Arabidopsis thaliana	cis-acting element involved in the abscisic acid responsiveness
TraesCS1D02G035600.1	ABRE	CACGTG	1871	6	-	Arabidopsis thaliana	cis-acting element involved in the abscisic acid responsiveness
TraesCS1D02G035600.1	ABRE	ACGTG	1872	5	+	Arabidopsis thaliana	cis-acting element involved in the abscisic acid responsiveness
TraesCS1D02G035600.1	TATA-box	TATA	380	4	+	Arabidopsis thaliana	core promoter element around -30 of transcription start
TraesCS1D02G035600.1	TATA-box	TATA	407	4	+	Arabidopsis thaliana	core promoter element around -30 of transcription start
TraesCS1D02G035600.1	TATA-box	TATAA	487	5	-	Arabidopsis thaliana	core promoter element around -30 of transcription start
TraesCS1D02G035600.1	TATA-box	TATA	488	4	+	Arabidopsis thaliana	core promoter element around -30 of transcription start
TraesCS1D02G035600.1	TATA-box	TATAA	516	5	-	Arabidopsis thaliana	core promoter element around -30 of transcription start
TraesCS1D02G035600.1	TATA-box	TATA	517	4	+	Arabidopsis thaliana	core promoter element around -30 of transcription start
TraesCS1D02G035600.1	TATA-box	TATAAAT	526	7	-	Brassica juncea	core promoter element around -30 of transcription start
TraesCS1D02G035600.1	TATA-box	TATAAA	527	6	-	Helianthus annuus	core promoter element around -30 of transcription start
TraesCS1D02G035600.1	TATA-box	TATAA	528	5	-	Arabidopsis thaliana	core promoter element around -30 of transcription start
TraesCS1D02G035600.1	TATA-box	TATA	529	4	+	Arabidopsis thaliana	core promoter element around -30 of transcription start
TraesCS1D02G035600.1	TATA-box	TATA	725	4	+	Arabidopsis thaliana	core promoter element around -30 of transcription start
TraesCS1D02G035600.1	TATA-box	TATAAAA	976	7	-	Pisum sativum	core promoter element around -30 of transcription start
TraesCS1D02G035600.1	TATA-box	TATAAA	977	6	-	Helianthus annuus	core promoter element around -30 of transcription start
TraesCS1D02G035600.1	TATA-box	TATAA	978	5	-	Arabidopsis thaliana	core promoter element around -30 of transcription start
TraesCS1D02G035600.1	TATA-box	TATA	979	4	+	Arabidopsis thaliana	core promoter element around -30 of transcription start
TraesCS1D02G035600.1	TATA-box	ccTATAAAaa	1651	9	-	Arabidopsis thaliana	core promoter element around -30 of transcription start
TraesCS1D02G035600.1	TATA-box	TATAAAA	1652	7	-	Pisum sativum	core promoter element around -30 of transcription start
TraesCS1D02G035600.1	TATA-box	TATAAA	1653	6	-	Helianthus annuus	core promoter element around -30 of transcription start
TraesCS1D02G035600.1	TATA-box	TATAA	1654	5	-	Arabidopsis thaliana	core promoter element around -30 of transcription start
TraesCS1D02G035600.1	TATA-box	TATA	1655	4	-	Arabidopsis thaliana	core promoter element around -30 of transcription start
TraesCS1D02G035600.1	TATA-box	ATATAT	1756	6	-	Brassica napus	core promoter element around -30 of transcription start
TraesCS1D02G035600.1	TATA-box	TATA	1757	4	-	Arabidopsis thaliana	core promoter element around -30 of transcription start
TraesCS1D02G035600.1	TATA-box	TATA	1769	4	-	Arabidopsis thaliana	core promoter element around -30 of transcription start
TraesCS1D02G035600.1	TATA-box	ATATAA	1931	6	+	Brassica oleracea	core promoter element around -30 of transcription start
TraesCS1D02G035600.1	TATA-box	TATA	1932	4	-	Arabidopsis thaliana	core promoter element around -30 of transcription start
TraesCS1D02G035600.1	GATA-motif	GATAGGG	855	7	-	Pisum sativum	part of a light responsive element
TraesCS1D02G035600.1	AAGAA-motif	GAAAGAA	466	7	-	Avena sativa
TraesCS1D02G035600.1	MYB recognition site	CCGTTG	1896	6	+	Arabidopsis thaliana
TraesCS1D02G035600.1		motif_sequence	265	4	+	organism	short_function
TraesCS1D02G035600.1		motif_sequence	579	4	-	organism	short_function
TraesCS1D02G035600.1		motif_sequence	640	4	-	organism	short_function
TraesCS1D02G035600.1		motif_sequence	670	4	-	organism	short_function
TraesCS1D02G035600.1		motif_sequence	689	4	-	organism	short_function
TraesCS1D02G035600.1		motif_sequence	914	4	+	organism	short_function
TraesCS1D02G035600.1		motif_sequence	1053	4	-	organism	short_function
TraesCS1D02G035600.1		motif_sequence	1120	4	-	organism	short_function
TraesCS1D02G035600.1		motif_sequence	1338	4	+	organism	short_function
TraesCS1D02G035600.1		motif_sequence	1463	4	-	organism	short_function
TraesCS1D02G035600.1		motif_sequence	1475	4	-	organism	short_function
TraesCS1D02G035600.1		motif_sequence	1479	4	+	organism	short_function
TraesCS1D02G035600.1		motif_sequence	1517	4	-	organism	short_function
TraesCS1D02G035600.1		motif_sequence	1558	4	+	organism	short_function
TraesCS1D02G035600.1		motif_sequence	1760	4	+	organism	short_function
TraesCS1D02G035600.1		motif_sequence	1776	4	+	organism	short_function
TraesCS1D02G035600.1		motif_sequence	1781	4	+	organism	short_function
TraesCS1D02G200300.1	A-box	CCGTCC	1972	6	+	Petroselinum crispum	cis-acting regulatory element
TraesCS1D02G200300.1	A-box	CCGTCC	1976	6	+	Petroselinum crispum	cis-acting regulatory element
TraesCS1D02G200300.1	CAAT-box	CCAAT	58	5	-	Arabidopsis thaliana	common cis-acting element in promoter and enhancer regions
TraesCS1D02G200300.1	CAAT-box	CAAT	78	4	+	Nicotiana glutinosa
TraesCS1D02G200300.1	CAAT-box	CAAT	203	4	+	Nicotiana glutinosa
TraesCS1D02G200300.1	CAAT-box	CAAT	316	4	-	Nicotiana glutinosa
TraesCS1D02G200300.1	CAAT-box	CAAT	331	4	-	Nicotiana glutinosa
TraesCS1D02G200300.1	CAAT-box	CAAT	392	4	-	Nicotiana glutinosa
TraesCS1D02G200300.1	CAAT-box	CAAAT	509	5	-	Pisum sativum	common cis-acting element in promoter and enhancer regions
TraesCS1D02G200300.1	CAAT-box	CAAT	589	4	-	Nicotiana glutinosa
TraesCS1D02G200300.1	CAAT-box	CAAT	604	4	+	Nicotiana glutinosa
TraesCS1D02G200300.1	CAAT-box	CAAAT	691	5	+	Pisum sativum	common cis-acting element in promoter and enhancer regions
TraesCS1D02G200300.1	CAAT-box	CAAT	727	4	-	Nicotiana glutinosa
TraesCS1D02G200300.1	CAAT-box	CAAAT	759	5	+	Pisum sativum	common cis-acting element in promoter and enhancer regions
TraesCS1D02G200300.1	CAAT-box	CAAT	771	4	-	Nicotiana glutinosa
TraesCS1D02G200300.1	CAAT-box	CAAT	803	4	+	Nicotiana glutinosa
TraesCS1D02G200300.1	CAAT-box	CAAT	813	4	+	Nicotiana glutinosa
TraesCS1D02G200300.1	CAAT-box	CAAAT	1111	5	-	Pisum sativum	common cis-acting element in promoter and enhancer regions
TraesCS1D02G200300.1	CAAT-box	CAAAT	1135	5	-	Pisum sativum	common cis-acting element in promoter and enhancer regions
TraesCS1D02G200300.1	CAAT-box	CAAAT	1141	5	-	Pisum sativum	common cis-acting element in promoter and enhancer regions
TraesCS1D02G200300.1	CAAT-box	CAAAT	1169	5	+	Pisum sativum	common cis-acting element in promoter and enhancer regions
TraesCS1D02G200300.1	CAAT-box	TGCAAATCT	1177	9	-	Brassica juncea	common cis-acting element in promoter and enhancer regions
TraesCS1D02G200300.1	CAAT-box	CAAAT	1179	5	-	Pisum sativum	common cis-acting element in promoter and enhancer regions
TraesCS1D02G200300.1	CAAT-box	CCCAATTT	1612	8	+	Arabidopsis thaliana	common cis-acting element in promoter and enhancer regions
TraesCS1D02G200300.1	CAAT-box	CCAAT	1613	5	+	Arabidopsis thaliana	common cis-acting element in promoter and enhancer regions
TraesCS1D02G200300.1	CAAT-box	CAAT	1614	4	+	Nicotiana glutinosa
TraesCS1D02G200300.1	CAAT-box	CCAAT	1628	5	-	Arabidopsis thaliana	common cis-acting element in promoter and enhancer regions
TraesCS1D02G200300.1	CAAT-box	CAAT	1871	4	+	Nicotiana glutinosa
TraesCS1D02G200300.1	GC-motif	CCCCCG	1853	6	+	Zea mays	enhancer-like element involved in anoxic specific inducibility
TraesCS1D02G200300.1	GC-motif	CCCCCG	1859	6	+	Zea mays	enhancer-like element involved in anoxic specific inducibility
TraesCS1D02G200300.1	GC-motif	CGCCGCGCA	1907	9	+	Oryza sativa	?
TraesCS1D02G200300.1	CCGTCC-box	CCGTCC	1972	6	+	Petroselinum hortense
TraesCS1D02G200300.1	CCGTCC-box	CCGTCC	1976	6	+	Petroselinum hortense
TraesCS1D02G200300.1	as-1	TGACG	828	5	-	Arabidopsis thaliana
TraesCS1D02G200300.1	as-1	TGACG	1597	5	-	Arabidopsis thaliana
TraesCS1D02G200300.1	as-1	TGACG	1695	5	+	Arabidopsis thaliana
TraesCS1D02G200300.1	CAT-box	GCCACT	216	6	-	Arabidopsis thaliana	cis-acting regulatory element related to meristem expression
TraesCS1D02G200300.1	Unnamed__4	CTCC	4	4	-	Petroselinum hortense
TraesCS1D02G200300.1	Unnamed__4	CTCC	115	4	+	Petroselinum hortense
TraesCS1D02G200300.1	Unnamed__4	CTCC	191	4	-	Petroselinum hortense
TraesCS1D02G200300.1	Unnamed__4	CTCC	211	4	+	Petroselinum hortense
TraesCS1D02G200300.1	Unnamed__4	CTCC	227	4	-	Petroselinum hortense
TraesCS1D02G200300.1	Unnamed__4	CTCC	399	4	-	Petroselinum hortense
TraesCS1D02G200300.1	Unnamed__4	CTCC	406	4	+	Petroselinum hortense
TraesCS1D02G200300.1	Unnamed__4	CTCC	582	4	-	Petroselinum hortense
TraesCS1D02G200300.1	Unnamed__4	CTCC	636	4	-	Petroselinum hortense
TraesCS1D02G200300.1	Unnamed__4	CTCC	712	4	+	Petroselinum hortense
TraesCS1D02G200300.1	Unnamed__4	CTCC	732	4	-	Petroselinum hortense
TraesCS1D02G200300.1	Unnamed__4	CTCC	857	4	-	Petroselinum hortense
TraesCS1D02G200300.1	Unnamed__4	CTCC	925	4	+	Petroselinum hortense
TraesCS1D02G200300.1	Unnamed__4	CTCC	960	4	-	Petroselinum hortense
TraesCS1D02G200300.1	Unnamed__4	CTCC	978	4	-	Petroselinum hortense
TraesCS1D02G200300.1	Unnamed__4	CTCC	1017	4	+	Petroselinum hortense
TraesCS1D02G200300.1	Unnamed__4	CTCC	1028	4	-	Petroselinum hortense
TraesCS1D02G200300.1	Unnamed__4	CTCC	1465	4	-	Petroselinum hortense
TraesCS1D02G200300.1	Unnamed__4	CTCC	1760	4	+	Petroselinum hortense
TraesCS1D02G200300.1	Unnamed__4	CTCC	1806	4	+	Petroselinum hortense
TraesCS1D02G200300.1	Unnamed__4	CTCC	1809	4	+	Petroselinum hortense
TraesCS1D02G200300.1	Unnamed__4	CTCC	1821	4	+	Petroselinum hortense
TraesCS1D02G200300.1	Unnamed__4	CTCC	1830	4	+	Petroselinum hortense
TraesCS1D02G200300.1	Unnamed__4	CTCC	1896	4	+	Petroselinum hortense
TraesCS1D02G200300.1	Unnamed__4	CTCC	1988	4	-	Petroselinum hortense
TraesCS1D02G200300.1	CAG-motif	GAAAGGCAGAC	366	10	+	Arabidopsis thaliana	part of a light response element
TraesCS1D02G200300.1	TCT-motif	TCTTAC	1378	6	+	Arabidopsis thaliana	part of a light responsive element
TraesCS1D02G200300.1	CGTCA-motif	CGTCA	828	5	+	Hordeum vulgare	cis-acting regulatory element involved in the MeJA-responsiveness
TraesCS1D02G200300.1	CGTCA-motif	CGTCA	1597	5	+	Hordeum vulgare	cis-acting regulatory element involved in the MeJA-responsiveness
TraesCS1D02G200300.1	CGTCA-motif	CGTCA	1695	5	-	Hordeum vulgare	cis-acting regulatory element involved in the MeJA-responsiveness
TraesCS1D02G200300.1	TCA	TCATCTTCAT	479	10	-	Pisum sativum
TraesCS1D02G200300.1	TCA	TCATCTTCAT	485	9	-	Pisum sativum
TraesCS1D02G200300.1	G-box	GCCACGTGGA	212	9	-	Arabidopsis thaliana	cis-acting regulatory element involved in light responsiveness
TraesCS1D02G200300.1	G-box	GCCACGTGGA	937	9	+	Arabidopsis thaliana	cis-acting regulatory element involved in light responsiveness
TraesCS1D02G200300.1	G-box	GCCACGTGGA	1458	9	+	Arabidopsis thaliana	cis-acting regulatory element involved in light responsiveness
TraesCS1D02G200300.1	G-box	CACGTG	1600	6	-	Arabidopsis thaliana	cis-acting regulatory element involved in light responsiveness
TraesCS1D02G200300.1	MYB	CAACAG	107	6	+	Arabidopsis thaliana
TraesCS1D02G200300.1	Unnamed__1	CGTGG	117	5	-	Zea mays
TraesCS1D02G200300.1	Unnamed__1	CGTGG	224	5	+	Zea mays
TraesCS1D02G200300.1	Unnamed__1	CGTGG	941	5	+	Zea mays
TraesCS1D02G200300.1	Unnamed__1	CGTGG	1459	5	-	Zea mays
TraesCS1D02G200300.1	ARE	AAACCA	1640	6	+	Zea mays	cis-acting regulatory element essential for the anaerobic induction
TraesCS1D02G200300.1	CCGTCC motif	CCGTCC	1972	6	+	Nicotiana tabacum
TraesCS1D02G200300.1	CCGTCC motif	CCGTCC	1976	6	+	Nicotiana tabacum
TraesCS1D02G200300.1	O2-site	GATGACATGG	592	9	+	Zea mays	cis-acting regulatory element involved in zein metabolism regulation
TraesCS1D02G200300.1	O2-site	GATGACATGG	814	9	+	Zea mays	cis-acting regulatory element involved in zein metabolism regulation
TraesCS1D02G200300.1	MYC	CATGTG	237	6	+	Arabidopsis thaliana
TraesCS1D02G200300.1	MYC	CATTTG	691	6	-	Arabidopsis thaliana
TraesCS1D02G200300.1	CARE	CAACTCCC	398	8	-	Oryza sativa
TraesCS1D02G200300.1	CARE	CAACTCCC	959	8	-	Oryza sativa
TraesCS1D02G200300.1	box S	AGCCACC	981	7	-	Arabidopsis thaliana
TraesCS1D02G200300.1	TATA-box	TACAAAA	1381	7	+	Oryza sativa	core promoter element around -30 of transcription start
TraesCS1D02G200300.1	ABRE	ACGTG	940	5	+	Arabidopsis thaliana	cis-acting element involved in the abscisic acid responsiveness
TraesCS1D02G200300.1	ABRE	GCCGCGTGGC	1458	9	-	Oryza sativa	cis-acting element involved in the abscisic acid responsiveness
TraesCS1D02G200300.1	ABRE	CACGTG	1600	6	-	Arabidopsis thaliana	cis-acting element involved in the abscisic acid responsiveness
TraesCS1D02G200300.1	ABRE	ACGTG	1601	5	+	Arabidopsis thaliana	cis-acting element involved in the abscisic acid responsiveness
TraesCS1D02G200300.1	ABRE	AACCCGG	1782	7	+	Arabidopsis thaliana	cis-acting element involved in the abscisic acid responsiveness
TraesCS1D02G200300.1	TGA-element	AACGAC	142	6	-	Brassica oleracea	auxin-responsive element
TraesCS1D02G200300.1	TGA-element	AACGAC	630	6	-	Brassica oleracea	auxin-responsive element
TraesCS1D02G200300.1	TGA-element	AACGAC	1202	6	-	Brassica oleracea	auxin-responsive element
TraesCS1D02G200300.1	TGA-element	AACGAC	1407	6	-	Brassica oleracea	auxin-responsive element
TraesCS1D02G200300.1	WRE3	CCACCT	980	6	-	Pisum sativum
TraesCS1D02G200300.1	WRE3	CCACCT	1832	6	+	Pisum sativum
TraesCS1D02G200300.1	AAGAA-motif	GAAAGAA	1632	7	+	Avena sativa
TraesCS1D02G200300.1	Unnamed__16	GCTGCCCGTC	1538	9	+	Zea mays
TraesCS1D02G200300.1	Unnamed__16	GCTGCCCGTC	1967	9	+	Zea mays
TraesCS1D02G200300.1		motif_sequence	72	4	-	organism	short_function
TraesCS1D02G200300.1		motif_sequence	121	4	-	organism	short_function
TraesCS1D02G200300.1		motif_sequence	152	4	-	organism	short_function
TraesCS1D02G200300.1		motif_sequence	165	4	+	organism	short_function
TraesCS1D02G200300.1		motif_sequence	351	4	-	organism	short_function
TraesCS1D02G200300.1		motif_sequence	371	4	-	organism	short_function
TraesCS1D02G200300.1		motif_sequence	481	4	-	organism	short_function
TraesCS1D02G200300.1		motif_sequence	552	4	-	organism	short_function
TraesCS1D02G200300.1		motif_sequence	585	4	-	organism	short_function
TraesCS1D02G200300.1		motif_sequence	636	4	-	organism	short_function
TraesCS1D02G200300.1		motif_sequence	703	4	-	organism	short_function
TraesCS1D02G200300.1		motif_sequence	732	4	-	organism	short_function
TraesCS1D02G200300.1		motif_sequence	784	4	-	organism	short_function
TraesCS1D02G200300.1		motif_sequence	857	4	-	organism	short_function
TraesCS1D02G200300.1		motif_sequence	873	4	-	organism	short_function
TraesCS1D02G200300.1		motif_sequence	920	4	+	organism	short_function
TraesCS1D02G200300.1		motif_sequence	1033	4	-	organism	short_function
TraesCS1D02G200300.1		motif_sequence	1057	4	-	organism	short_function
TraesCS1D02G200300.1		motif_sequence	1262	4	-	organism	short_function
TraesCS1D02G200300.1		motif_sequence	1300	4	+	organism	short_function
TraesCS1D02G200300.1		motif_sequence	1468	4	-	organism	short_function
TraesCS1D02G200300.1		motif_sequence	1482	4	-	organism	short_function
TraesCS1D02G200300.1		motif_sequence	1578	4	-	organism	short_function
TraesCS1D02G200300.1		motif_sequence	1674	4	-	organism	short_function
TraesCS1D02G200300.1		motif_sequence	1704	4	-	organism	short_function
TraesCS1D02G200300.1		motif_sequence	1814	4	+	organism	short_function
TraesCS1D02G200300.1		motif_sequence	1894	4	+	organism	short_function
TraesCS1D02G200300.1	MYB recognition site	CCGTTG	173	6	+	Arabidopsis thaliana
TraesCS1D02G200300.1	MYB recognition site	CCGTTG	1282	6	+	Arabidopsis thaliana
TraesCS1D02G200300.1	MYB recognition site	CCGTTG	1685	6	-	Arabidopsis thaliana
TraesCS1D02G200300.1	G-Box	CACGTT	939	6	-	Pisum sativum	cis-acting regulatory element involved in light responsiveness
TraesCS1D02G200300.1	G-Box	CACGTG	1600	6	-	Pisum sativum	cis-acting regulatory element involved in light responsiveness
TraesCS1D02G200300.1	STRE	AGGGG	707	5	+	Arabidopsis thaliana
TraesCS1D02G200300.1	STRE	AGGGG	1898	5	-	Arabidopsis thaliana
TraesCS1D02G200300.1	LTR	CCGAAA	126	6	-	Hordeum vulgare	cis-acting element involved in low-temperature responsiveness
TraesCS1D02G200300.1	LTR	CCGAAA	950	6	-	Hordeum vulgare	cis-acting element involved in low-temperature responsiveness
TraesCS1D02G200300.1	Myb-binding site	CAACAG	107	6	+	Nicotiana tabacum
TraesCS1D02G200300.1	DRE core	GCCGAC	1236	6	+	Arabidopsis thaliana
TraesCS1D02G200300.1	Sp1	GGGCGG	1856	6	-	Oryza sativa	light responsive element
TraesCS1D02G200300.1	CCAAT-box	CAACGG	173	6	-	Hordeum vulgare	MYBHv1 binding site
TraesCS1D02G200300.1	CCAAT-box	CAACGG	1282	6	-	Hordeum vulgare	MYBHv1 binding site
TraesCS1D02G200300.1	CCAAT-box	CAACGG	1685	6	+	Hordeum vulgare	MYBHv1 binding site
TraesCS1D02G200300.1	TGACG-motif	TGACG	828	5	-	Hordeum vulgare	cis-acting regulatory element involved in the MeJA-responsiveness
TraesCS1D02G200300.1	TGACG-motif	TGACG	1597	5	-	Hordeum vulgare	cis-acting regulatory element involved in the MeJA-responsiveness
TraesCS1D02G200300.1	TGACG-motif	TGACG	1695	5	+	Hordeum vulgare	cis-acting regulatory element involved in the MeJA-responsiveness
TraesCS1D02G200300.1	TCCC-motif	TCTCCCT	580	7	-	Spinacia oleracea	part of a light responsive element
TraesCS1D02G200300.1	WUN-motif	AAATTTCTT	504	9	-	Nicotiana glutinosa
TraesCS1D02G246500.1	I-box	cCATATCCAAT	889	10	-	Flaveria trinervia	part of a light responsive element
TraesCS1D02G246500.1	circadian	CAAAGATATC	1566	9	+	Lycopersicon esculentum	cis-acting regulatory element involved in circadian control
TraesCS1D02G246500.1	DRE core	GCCGAC	167	6	-	Arabidopsis thaliana
TraesCS1D02G246500.1	Myb-binding site	CAACAG	407	6	-	Nicotiana tabacum
TraesCS1D02G246500.1	ABRE4	CACGTA	1693	6	-	Zea mays
TraesCS1D02G246500.1	G-Box	CACGTT	838	6	-	Pisum sativum	cis-acting regulatory element involved in light responsiveness
TraesCS1D02G246500.1	STRE	AGGGG	485	5	+	Arabidopsis thaliana
TraesCS1D02G246500.1	STRE	AGGGG	674	5	-	Arabidopsis thaliana
TraesCS1D02G246500.1	STRE	AGGGG	1689	5	-	Arabidopsis thaliana
TraesCS1D02G246500.1	STRE	AGGGG	1987	5	-	Arabidopsis thaliana
TraesCS1D02G246500.1	LTR	CCGAAA	564	6	+	Hordeum vulgare	cis-acting element involved in low-temperature responsiveness
TraesCS1D02G246500.1	LTR	CCGAAA	1401	6	+	Hordeum vulgare	cis-acting element involved in low-temperature responsiveness
TraesCS1D02G246500.1	AAGAA-motif	gGTAAAGAAA	45	9	+	Avena sativa
TraesCS1D02G246500.1	AAGAA-motif	GAAAGAA	189	7	+	Avena sativa
TraesCS1D02G246500.1	Box II	ACACGTTGT	836	9	-	Sinapis alba	part of a light responsive element
TraesCS1D02G246500.1	Unnamed__12	TCCACGTAGA	1691	9	-	Zea mays
TraesCS1D02G246500.1		motif_sequence	507	4	-	organism	short_function
TraesCS1D02G246500.1		motif_sequence	575	4	-	organism	short_function
TraesCS1D02G246500.1		motif_sequence	780	4	-	organism	short_function
TraesCS1D02G246500.1		motif_sequence	786	4	+	organism	short_function
TraesCS1D02G246500.1		motif_sequence	1063	4	-	organism	short_function
TraesCS1D02G246500.1		motif_sequence	1159	4	+	organism	short_function
TraesCS1D02G246500.1		motif_sequence	1198	4	-	organism	short_function
TraesCS1D02G246500.1		motif_sequence	1202	4	+	organism	short_function
TraesCS1D02G246500.1		motif_sequence	1335	4	-	organism	short_function
TraesCS1D02G246500.1		motif_sequence	1383	4	+	organism	short_function
TraesCS1D02G246500.1		motif_sequence	1893	4	-	organism	short_function
TraesCS1D02G246500.1		motif_sequence	1941	4	-	organism	short_function
TraesCS1D02G246500.1	Unnamed__10	TCCACGTAGA	1691	9	-	Zea mays
TraesCS1D02G246500.1	Unnamed__14	TCCACGTAGA	1691	9	-	Zea mays
TraesCS1D02G246500.1	TATA-box	TATAA	401	5	-	Arabidopsis thaliana	core promoter element around -30 of transcription start
TraesCS1D02G246500.1	TATA-box	TATA	402	4	+	Arabidopsis thaliana	core promoter element around -30 of transcription start
TraesCS1D02G246500.1	TATA-box	ATATAA	426	6	+	Brassica oleracea	core promoter element around -30 of transcription start
TraesCS1D02G246500.1	TATA-box	TATA	427	4	+	Arabidopsis thaliana	core promoter element around -30 of transcription start
TraesCS1D02G246500.1	TATA-box	ATATAT	724	6	+	Brassica napus	core promoter element around -30 of transcription start
TraesCS1D02G246500.1	TATA-box	TATA	725	4	+	Arabidopsis thaliana	core promoter element around -30 of transcription start
TraesCS1D02G246500.1	TATA-box	TATA	1277	4	-	Arabidopsis thaliana	core promoter element around -30 of transcription start
TraesCS1D02G246500.1	TATA-box	ccTATAAAaa	1474	9	+	Arabidopsis thaliana	core promoter element around -30 of transcription start
TraesCS1D02G246500.1	TATA-box	TATA	1476	4	-	Arabidopsis thaliana	core promoter element around -30 of transcription start
TraesCS1D02G246500.1	TATA-box	TATATTTATATTT	1604	12	-	Avena sativa	core promoter element around -30 of transcription start
TraesCS1D02G246500.1	TATA-box	ATATAA	1612	6	+	Brassica oleracea	core promoter element around -30 of transcription start
TraesCS1D02G246500.1	TATA-box	TATA	1613	4	-	Arabidopsis thaliana	core promoter element around -30 of transcription start
TraesCS1D02G246500.1	TATA-box	ATATAA	1814	6	+	Brassica oleracea	core promoter element around -30 of transcription start
TraesCS1D02G246500.1	TATA-box	TATA	1815	4	-	Arabidopsis thaliana	core promoter element around -30 of transcription start
TraesCS1D02G246500.1	TATA-box	TACAAAA	1916	7	+	Oryza sativa	core promoter element around -30 of transcription start
TraesCS1D02G246500.1	ABRE	ACGTG	839	5	+	Arabidopsis thaliana	cis-acting element involved in the abscisic acid responsiveness
TraesCS1D02G246500.1	ABRE	ACGTG	981	5	-	Arabidopsis thaliana	cis-acting element involved in the abscisic acid responsiveness
TraesCS1D02G246500.1	ABRE	ACGTG	1694	5	+	Arabidopsis thaliana	cis-acting element involved in the abscisic acid responsiveness
TraesCS1D02G246500.1	GATA-motif	GATAGGA	1193	7	+	Arabidopsis thaliana	part of a light responsive element
TraesCS1D02G246500.1	O2-site	GATGA(C/T)(A/G)TG(A/G)	1442	8	+	Zea mays	cis-acting regulatory element involved in zein metabolism regulation
TraesCS1D02G246500.1	JERE	AGACCGCC	216	8	-	Arabidopsis thaliana
TraesCS1D02G246500.1	MBS	CAACTG	1720	6	-	Arabidopsis thaliana	MYB binding site involved in drought-inducibility
TraesCS1D02G246500.1	MBS	CAACTG	1944	6	-	Arabidopsis thaliana	MYB binding site involved in drought-inducibility
TraesCS1D02G246500.1	GARE-motif	TCTGTTG	406	7	+	Brassica oleracea	gibberellin-responsive element
TraesCS1D02G246500.1	Myb	CAACTG	1720	6	-	Arabidopsis thaliana
TraesCS1D02G246500.1	Myb	CAACTG	1944	6	-	Arabidopsis thaliana
TraesCS1D02G246500.1	MYC	CATGTG	508	6	-	Arabidopsis thaliana
TraesCS1D02G246500.1	MYC	CAATTG	947	6	+	Arabidopsis thaliana
TraesCS1D02G246500.1	MYC	CATGTG	1166	6	+	Arabidopsis thaliana
TraesCS1D02G246500.1	MYC	CATGTG	1798	6	+	Arabidopsis thaliana
TraesCS1D02G246500.1	MYC	CATTTG	1876	6	-	Arabidopsis thaliana
TraesCS1D02G246500.1	GT1-motif	GGTTAA	321	6	-	Arabidopsis thaliana	light responsive element
TraesCS1D02G246500.1	GT1-motif	GGTTAA	464	6	-	Arabidopsis thaliana	light responsive element
TraesCS1D02G246500.1	GT1-motif	GGTTAAT	1021	7	-	Avena sativa	light responsive element
TraesCS1D02G246500.1	GT1-motif	GGTTAA	1022	6	-	Arabidopsis thaliana	light responsive element
TraesCS1D02G246500.1	GT1-motif	GGTTAA	1954	6	-	Arabidopsis thaliana	light responsive element
TraesCS1D02G246500.1	MYB-like sequence	TAACCA	322	6	+	Arabidopsis thaliana
TraesCS1D02G246500.1	MYB-like sequence	TAACCA	398	6	-	Arabidopsis thaliana
TraesCS1D02G246500.1	MYB-like sequence	TAACCA	465	6	+	Arabidopsis thaliana
TraesCS1D02G246500.1	MYB-like sequence	TAACCA	1023	6	+	Arabidopsis thaliana
TraesCS1D02G246500.1	G-box	CACGAC	29	6	+	Zea mays	cis-acting regulatory element involved in light responsiveness
TraesCS1D02G246500.1	G-box	CACGTC	981	6	+	Zea mays	cis-acting regulatory element involved in light responsiveness
TraesCS1D02G246500.1	G-box	TACGTG	1693	6	+	Arabidopsis thaliana	cis-acting regulatory element involved in light responsiveness
TraesCS1D02G246500.1	Unnamed__8	TCCACGTAGA	1691	9	-	Zea mays
TraesCS1D02G246500.1	ARE	AAACCA	430	6	+	Zea mays	cis-acting regulatory element essential for the anaerobic induction
TraesCS1D02G246500.1	MYB	TAACCA	322	6	+	Arabidopsis thaliana
TraesCS1D02G246500.1	MYB	TAACCA	398	6	-	Arabidopsis thaliana
TraesCS1D02G246500.1	MYB	CAACAG	407	6	-	Arabidopsis thaliana
TraesCS1D02G246500.1	MYB	TAACCA	465	6	+	Arabidopsis thaliana
TraesCS1D02G246500.1	MYB	CAACCA	801	6	+	Arabidopsis thaliana
TraesCS1D02G246500.1	MYB	TAACCA	1023	6	+	Arabidopsis thaliana
TraesCS1D02G246500.1	MYB	CAACCA	1038	6	+	Arabidopsis thaliana
TraesCS1D02G246500.1	MYB	CAACCA	1055	6	-	Arabidopsis thaliana
TraesCS1D02G246500.1	MYB	CAACCA	1137	6	+	Arabidopsis thaliana
TraesCS1D02G246500.1	Unnamed__1	CGTGG	717	5	+	Zea mays
TraesCS1D02G246500.1	Unnamed__1	CGTGG	1695	5	+	Zea mays
TraesCS1D02G246500.1	Unnamed__4	CTCC	211	4	-	Petroselinum hortense
TraesCS1D02G246500.1	Unnamed__4	CTCC	226	4	-	Petroselinum hortense
TraesCS1D02G246500.1	Unnamed__4	CTCC	938	4	+	Petroselinum hortense
TraesCS1D02G246500.1	Unnamed__4	CTCC	1399	4	+	Petroselinum hortense
TraesCS1D02G246500.1	Unnamed__4	CTCC	1532	4	+	Petroselinum hortense
TraesCS1D02G246500.1	Unnamed__4	CTCC	1687	4	+	Petroselinum hortense
TraesCS1D02G246500.1	Unnamed__4	CTCC	1717	4	+	Petroselinum hortense
TraesCS1D02G246500.1	Unnamed__4	CTCC	1990	4	+	Petroselinum hortense
TraesCS1D02G246500.1	TC-rich repeats	ATTCTCTAAC	1311	9	-	Nicotiana tabacum	cis-acting element involved in defense and stress responsiveness
TraesCS1D02G246500.1	CAT-box	GCCACT	153	6	-	Arabidopsis thaliana	cis-acting regulatory element related to meristem expression
TraesCS1D02G246500.1	CAT-box	GCCACT	213	6	-	Arabidopsis thaliana	cis-acting regulatory element related to meristem expression
TraesCS1D02G246500.1	TCT-motif	TCTTAC	682	6	+	Arabidopsis thaliana	part of a light responsive element
TraesCS1D02G246500.1	TCT-motif	TCTTAC	1214	6	+	Arabidopsis thaliana	part of a light responsive element
TraesCS1D02G246500.1	Unnamed__2	CCCCGG	524	6	+	Zea mays
TraesCS1D02G246500.1	CAAT-box	CAAT	97	4	+	Nicotiana glutinosa
TraesCS1D02G246500.1	CAAT-box	CAAAT	105	5	-	Pisum sativum	common cis-acting element in promoter and enhancer regions
TraesCS1D02G246500.1	CAAT-box	CAAT	251	4	-	Nicotiana glutinosa
TraesCS1D02G246500.1	CAAT-box	CCAAT	261	5	+	Arabidopsis thaliana	common cis-acting element in promoter and enhancer regions
TraesCS1D02G246500.1	CAAT-box	CAAT	262	4	+	Nicotiana glutinosa
TraesCS1D02G246500.1	CAAT-box	CAAT	291	4	+	Nicotiana glutinosa
TraesCS1D02G246500.1	CAAT-box	CAAAT	293	5	-	Pisum sativum	common cis-acting element in promoter and enhancer regions
TraesCS1D02G246500.1	CAAT-box	CCAAT	325	5	+	Arabidopsis thaliana	common cis-acting element in promoter and enhancer regions
TraesCS1D02G246500.1	CAAT-box	CAAT	326	4	+	Nicotiana glutinosa
TraesCS1D02G246500.1	CAAT-box	CAAT	417	4	-	Nicotiana glutinosa
TraesCS1D02G246500.1	CAAT-box	CAAT	456	4	+	Nicotiana glutinosa
TraesCS1D02G246500.1	CAAT-box	CCAAT	468	5	+	Arabidopsis thaliana	common cis-acting element in promoter and enhancer regions
TraesCS1D02G246500.1	CAAT-box	CAAT	469	4	+	Nicotiana glutinosa
TraesCS1D02G246500.1	CAAT-box	CCAAT	519	5	+	Arabidopsis thaliana	common cis-acting element in promoter and enhancer regions
TraesCS1D02G246500.1	CAAT-box	CAAT	520	4	+	Nicotiana glutinosa
TraesCS1D02G246500.1	CAAT-box	CCAAT	534	5	+	Arabidopsis thaliana	common cis-acting element in promoter and enhancer regions
TraesCS1D02G246500.1	CAAT-box	CAAT	535	4	+	Nicotiana glutinosa
TraesCS1D02G246500.1	CAAT-box	CAAAT	735	5	+	Pisum sativum	common cis-acting element in promoter and enhancer regions
TraesCS1D02G246500.1	CAAT-box	CCAAT	889	5	-	Arabidopsis thaliana	common cis-acting element in promoter and enhancer regions
TraesCS1D02G246500.1	CAAT-box	CAAT	915	4	-	Nicotiana glutinosa
TraesCS1D02G246500.1	CAAT-box	CAAT	947	4	+	Nicotiana glutinosa
TraesCS1D02G246500.1	CAAT-box	CAAT	949	4	-	Nicotiana glutinosa
TraesCS1D02G246500.1	CAAT-box	CAAT	955	4	-	Nicotiana glutinosa
TraesCS1D02G246500.1	CAAT-box	CCAAT	1026	5	+	Arabidopsis thaliana	common cis-acting element in promoter and enhancer regions
TraesCS1D02G246500.1	CAAT-box	CAAT	1027	4	+	Nicotiana glutinosa
TraesCS1D02G246500.1	CAAT-box	CAAT	1043	4	-	Nicotiana glutinosa
TraesCS1D02G246500.1	CAAT-box	CAAAT	1070	5	-	Pisum sativum	common cis-acting element in promoter and enhancer regions
TraesCS1D02G246500.1	CAAT-box	CAAT	1132	4	+	Nicotiana glutinosa
TraesCS1D02G246500.1	CAAT-box	CCAAT	1140	5	+	Arabidopsis thaliana	common cis-acting element in promoter and enhancer regions
TraesCS1D02G246500.1	CAAT-box	CAAT	1141	4	+	Nicotiana glutinosa
TraesCS1D02G246500.1	CAAT-box	CAAT	1242	4	-	Nicotiana glutinosa
TraesCS1D02G246500.1	CAAT-box	CAAT	1290	4	-	Nicotiana glutinosa
TraesCS1D02G246500.1	CAAT-box	CAAT	1297	4	+	Nicotiana glutinosa
TraesCS1D02G246500.1	CAAT-box	CAAAT	1324	5	-	Pisum sativum	common cis-acting element in promoter and enhancer regions
TraesCS1D02G246500.1	CAAT-box	CAAAT	1480	5	+	Pisum sativum	common cis-acting element in promoter and enhancer regions
TraesCS1D02G246500.1	CAAT-box	CAAT	1505	4	-	Nicotiana glutinosa
TraesCS1D02G246500.1	CAAT-box	CCAAT	1514	5	+	Arabidopsis thaliana	common cis-acting element in promoter and enhancer regions
TraesCS1D02G246500.1	CAAT-box	CAAT	1515	4	+	Nicotiana glutinosa
TraesCS1D02G246500.1	CAAT-box	CAAT	1557	4	-	Nicotiana glutinosa
TraesCS1D02G246500.1	CAAT-box	CAAAT	1761	5	+	Pisum sativum	common cis-acting element in promoter and enhancer regions
TraesCS1D02G246500.1	CAAT-box	CAAT	1764	4	-	Nicotiana glutinosa
TraesCS1D02G246500.1	CAAT-box	CAAAT	1846	5	+	Pisum sativum	common cis-acting element in promoter and enhancer regions
TraesCS1D02G246500.1	CAAT-box	CAAAT	1876	5	+	Pisum sativum	common cis-acting element in promoter and enhancer regions
TraesCS1D02G246500.1	CAAT-box	CAAAT	1902	5	-	Pisum sativum	common cis-acting element in promoter and enhancer regions
TraesCS1D02G246500.1	CAAT-box	CAAT	1950	4	+	Nicotiana glutinosa
TraesCS1D02G246500.1	W box	TTGACC	624	6	-	Arabidopsis thaliana
TraesCS1D02G246500.1	ABRE3a	TACGTG	1693	6	+	Zea mays
TraesCS2A02G252100.2	Unnamed__2	CCCCGG	1310	6	-	Zea mays
TraesCS2A02G252100.2	CAAT-box	CAAT	131	4	-	Nicotiana glutinosa
TraesCS2A02G252100.2	CAAT-box	CAAT	145	4	+	Nicotiana glutinosa
TraesCS2A02G252100.2	CAAT-box	CAAT	221	4	+	Nicotiana glutinosa
TraesCS2A02G252100.2	CAAT-box	CAAT	248	4	+	Nicotiana glutinosa
TraesCS2A02G252100.2	CAAT-box	CAAAT	338	5	-	Pisum sativum	common cis-acting element in promoter and enhancer regions
TraesCS2A02G252100.2	CAAT-box	CAAT	381	4	-	Nicotiana glutinosa
TraesCS2A02G252100.2	CAAT-box	CAAAT	386	5	+	Pisum sativum	common cis-acting element in promoter and enhancer regions
TraesCS2A02G252100.2	CAAT-box	CAAAT	447	5	+	Pisum sativum	common cis-acting element in promoter and enhancer regions
TraesCS2A02G252100.2	CAAT-box	CAAT	463	4	+	Nicotiana glutinosa
TraesCS2A02G252100.2	CAAT-box	CCAAT	780	5	+	Arabidopsis thaliana	common cis-acting element in promoter and enhancer regions
TraesCS2A02G252100.2	CAAT-box	CAAT	781	4	+	Nicotiana glutinosa
TraesCS2A02G252100.2	CAAT-box	CAAT	836	4	+	Nicotiana glutinosa
TraesCS2A02G252100.2	CAAT-box	CAAT	838	4	-	Nicotiana glutinosa
TraesCS2A02G252100.2	CAAT-box	CCAAT	995	5	+	Arabidopsis thaliana	common cis-acting element in promoter and enhancer regions
TraesCS2A02G252100.2	CAAT-box	CAAT	996	4	+	Nicotiana glutinosa
TraesCS2A02G252100.2	CAAT-box	CAAT	1005	4	+	Nicotiana glutinosa
TraesCS2A02G252100.2	CAAT-box	CCAAT	1011	5	-	Arabidopsis thaliana	common cis-acting element in promoter and enhancer regions
TraesCS2A02G252100.2	CAAT-box	CAAT	1454	4	+	Nicotiana glutinosa
TraesCS2A02G252100.2	CAAT-box	CAAT	1608	4	-	Nicotiana glutinosa
TraesCS2A02G252100.2	CAAT-box	CAAT	1963	4	-	Nicotiana glutinosa
TraesCS2A02G252100.2	ERE	ATTTTAAA	597	8	-	Nicotiana glutinos
TraesCS2A02G252100.2	OCT	CGCGGATC	1867	8	-	Zea mays
TraesCS2A02G252100.2	W box	TTGACC	851	6	+	Arabidopsis thaliana
TraesCS2A02G252100.2	as-1	TGACG	23	5	+	Arabidopsis thaliana
TraesCS2A02G252100.2	as-1	TGACG	1568	5	+	Arabidopsis thaliana
TraesCS2A02G252100.2	Unnamed__4	CTCC	201	4	+	Petroselinum hortense
TraesCS2A02G252100.2	Unnamed__4	CTCC	934	4	+	Petroselinum hortense
TraesCS2A02G252100.2	Unnamed__4	CTCC	1041	4	+	Petroselinum hortense
TraesCS2A02G252100.2	Unnamed__4	CTCC	1074	4	+	Petroselinum hortense
TraesCS2A02G252100.2	Unnamed__4	CTCC	1080	4	+	Petroselinum hortense
TraesCS2A02G252100.2	Unnamed__4	CTCC	1087	4	+	Petroselinum hortense
TraesCS2A02G252100.2	Unnamed__4	CTCC	1103	4	+	Petroselinum hortense
TraesCS2A02G252100.2	Unnamed__4	CTCC	1151	4	-	Petroselinum hortense
TraesCS2A02G252100.2	Unnamed__4	CTCC	1172	4	-	Petroselinum hortense
TraesCS2A02G252100.2	Unnamed__4	CTCC	1175	4	-	Petroselinum hortense
TraesCS2A02G252100.2	Unnamed__4	CTCC	1219	4	+	Petroselinum hortense
TraesCS2A02G252100.2	Unnamed__4	CTCC	1241	4	-	Petroselinum hortense
TraesCS2A02G252100.2	Unnamed__4	CTCC	1253	4	-	Petroselinum hortense
TraesCS2A02G252100.2	Unnamed__4	CTCC	1256	4	-	Petroselinum hortense
TraesCS2A02G252100.2	Unnamed__4	CTCC	1265	4	-	Petroselinum hortense
TraesCS2A02G252100.2	Unnamed__4	CTCC	1270	4	-	Petroselinum hortense
TraesCS2A02G252100.2	Unnamed__4	CTCC	1282	4	-	Petroselinum hortense
TraesCS2A02G252100.2	Unnamed__4	CTCC	1291	4	-	Petroselinum hortense
TraesCS2A02G252100.2	Unnamed__4	CTCC	1294	4	-	Petroselinum hortense
TraesCS2A02G252100.2	Unnamed__4	CTCC	1306	4	-	Petroselinum hortense
TraesCS2A02G252100.2	Unnamed__4	CTCC	1336	4	-	Petroselinum hortense
TraesCS2A02G252100.2	Unnamed__4	CTCC	1351	4	-	Petroselinum hortense
TraesCS2A02G252100.2	Unnamed__4	CTCC	1375	4	-	Petroselinum hortense
TraesCS2A02G252100.2	Unnamed__4	CTCC	1384	4	-	Petroselinum hortense
TraesCS2A02G252100.2	Unnamed__4	CTCC	1429	4	-	Petroselinum hortense
TraesCS2A02G252100.2	Unnamed__4	CTCC	1481	4	-	Petroselinum hortense
TraesCS2A02G252100.2	Unnamed__4	CTCC	1487	4	-	Petroselinum hortense
TraesCS2A02G252100.2	Unnamed__4	CTCC	1493	4	-	Petroselinum hortense
TraesCS2A02G252100.2	Unnamed__4	CTCC	1511	4	-	Petroselinum hortense
TraesCS2A02G252100.2	Unnamed__4	CTCC	1573	4	-	Petroselinum hortense
TraesCS2A02G252100.2	Unnamed__4	CTCC	1749	4	-	Petroselinum hortense
TraesCS2A02G252100.2	Unnamed__4	CTCC	1827	4	+	Petroselinum hortense
TraesCS2A02G252100.2	Unnamed__4	CTCC	1877	4	-	Petroselinum hortense
TraesCS2A02G252100.2	Unnamed__4	CTCC	1914	4	-	Petroselinum hortense
TraesCS2A02G252100.2	Unnamed__4	CTCC	1935	4	-	Petroselinum hortense
TraesCS2A02G252100.2	TCT-motif	TCTTAC	1780	6	+	Arabidopsis thaliana	part of a light responsive element
TraesCS2A02G252100.2	TCT-motif	TCTTAC	1786	6	+	Arabidopsis thaliana	part of a light responsive element
TraesCS2A02G252100.2	CGTCA-motif	CGTCA	23	5	-	Hordeum vulgare	cis-acting regulatory element involved in the MeJA-responsiveness
TraesCS2A02G252100.2	CGTCA-motif	CGTCA	1568	5	-	Hordeum vulgare	cis-acting regulatory element involved in the MeJA-responsiveness
TraesCS2A02G252100.2	TCA	TCATCTTCAT	1296	9	-	Pisum sativum
TraesCS2A02G252100.2	P-box	CCTTTTG	1940	7	-	Oryza sativa	gibberellin-responsive element
TraesCS2A02G252100.2	P-box	CCTTTTG	1972	7	-	Oryza sativa	gibberellin-responsive element
TraesCS2A02G252100.2	Myc	TCTCTTA	375	7	+	Arabidopsis thaliana
TraesCS2A02G252100.2	G-box	ACACGTG(G/t)CACC	785	10.5	-	Lycopersicon esculentum	cis-acting regulatory element involved in light responsiveness
TraesCS2A02G252100.2	ARE	AAACCA	1158	6	-	Zea mays	cis-acting regulatory element essential for the anaerobic induction
TraesCS2A02G252100.2	ARE	AAACCA	1642	6	-	Zea mays	cis-acting regulatory element essential for the anaerobic induction
TraesCS2A02G252100.2	O2-site	GATGACATGG	1340	9	+	Zea mays	cis-acting regulatory element involved in zein metabolism regulation
TraesCS2A02G252100.2	O2-site	GATGATGTGG	1467	9	+	Zea mays	cis-acting regulatory element involved in zein metabolism regulation
TraesCS2A02G252100.2	MBS	CAACTG	403	6	-	Arabidopsis thaliana	MYB binding site involved in drought-inducibility
TraesCS2A02G252100.2	MBS	CAACTG	1317	6	-	Arabidopsis thaliana	MYB binding site involved in drought-inducibility
TraesCS2A02G252100.2	Myb	CAACTG	403	6	-	Arabidopsis thaliana
TraesCS2A02G252100.2	Myb	CAACTG	1317	6	-	Arabidopsis thaliana
TraesCS2A02G252100.2	MYC	CATTTG	337	6	+	Arabidopsis thaliana
TraesCS2A02G252100.2	MYC	CATTTG	447	6	-	Arabidopsis thaliana
TraesCS2A02G252100.2	MYC	CATGTG	790	6	+	Arabidopsis thaliana
TraesCS2A02G252100.2	MYC	CAATTG	836	6	+	Arabidopsis thaliana
TraesCS2A02G252100.2	MYC	CATGTG	1424	6	-	Arabidopsis thaliana
TraesCS2A02G252100.2	TCA-element	TCAGAAGAGG	732	9	-	Brassica oleracea	cis-acting element involved in salicylic acid responsiveness
TraesCS2A02G252100.2	TCA-element	TCAGAAGAGG	1978	9	+	Brassica oleracea	cis-acting element involved in salicylic acid responsiveness
TraesCS2A02G252100.2	TATA-box	ATATAT	156	6	+	Brassica napus	core promoter element around -30 of transcription start
TraesCS2A02G252100.2	TATA-box	TATATA	157	6	+	Arabidopsis thaliana	core promoter element around -30 of transcription start
TraesCS2A02G252100.2	TATA-box	ATATAA	158	6	+	Brassica oleracea	core promoter element around -30 of transcription start
TraesCS2A02G252100.2	TATA-box	TATA	159	4	+	Arabidopsis thaliana	core promoter element around -30 of transcription start
TraesCS2A02G252100.2	TATA-box	TATA	242	4	+	Arabidopsis thaliana	core promoter element around -30 of transcription start
TraesCS2A02G252100.2	TATA-box	ATTATA	250	6	+	Brassica napus	core promoter element around -30 of transcription start
TraesCS2A02G252100.2	TATA-box	TATAA	251	5	-	Arabidopsis thaliana	core promoter element around -30 of transcription start
TraesCS2A02G252100.2	TATA-box	TATA	252	4	+	Arabidopsis thaliana	core promoter element around -30 of transcription start
TraesCS2A02G252100.2	TATA-box	ATATAT	603	6	+	Brassica napus	core promoter element around -30 of transcription start
TraesCS2A02G252100.2	TATA-box	TATA	604	4	+	Arabidopsis thaliana	core promoter element around -30 of transcription start
TraesCS2A02G252100.2	TATA-box	TATA	691	4	+	Arabidopsis thaliana	core promoter element around -30 of transcription start
TraesCS2A02G252100.2	TATA-box	ATATAT	871	6	+	Brassica napus	core promoter element around -30 of transcription start
TraesCS2A02G252100.2	TATA-box	TATATA	872	6	+	Arabidopsis thaliana	core promoter element around -30 of transcription start
TraesCS2A02G252100.2	TATA-box	ATATAA	873	6	+	Brassica oleracea	core promoter element around -30 of transcription start
TraesCS2A02G252100.2	TATA-box	TATA	874	4	+	Arabidopsis thaliana	core promoter element around -30 of transcription start
TraesCS2A02G252100.2	TATA-box	TATA	891	4	+	Arabidopsis thaliana	core promoter element around -30 of transcription start
TraesCS2A02G252100.2	TATA-box	TATAAA	1602	6	-	Helianthus annuus	core promoter element around -30 of transcription start
TraesCS2A02G252100.2	TATA-box	TATAA	1603	5	-	Arabidopsis thaliana	core promoter element around -30 of transcription start
TraesCS2A02G252100.2	TATA-box	TATA	1604	4	-	Arabidopsis thaliana	core promoter element around -30 of transcription start
TraesCS2A02G252100.2	TATA-box	ATATAT	1674	6	-	Brassica napus	core promoter element around -30 of transcription start
TraesCS2A02G252100.2	TATA-box	TATA	1675	4	-	Arabidopsis thaliana	core promoter element around -30 of transcription start
TraesCS2A02G252100.2	ABRE	AACCCGG	137	7	+	Arabidopsis thaliana	cis-acting element involved in the abscisic acid responsiveness
TraesCS2A02G252100.2	WRE3	CCACCT	413	6	+	Pisum sativum
TraesCS2A02G252100.2	WRE3	CCACCT	1471	6	-	Pisum sativum
TraesCS2A02G252100.2	WRE3	CCACCT	1489	6	-	Pisum sativum
TraesCS2A02G252100.2	AT~TATA-box	TATATA	157	6	+	Arabidopsis thaliana
TraesCS2A02G252100.2	AT~TATA-box	TATATA	872	6	+	Arabidopsis thaliana
TraesCS2A02G252100.2	AAGAA-motif	GAAAGAA	257	7	+	Avena sativa
TraesCS2A02G252100.2		motif_sequence	127	4	-	organism	short_function
TraesCS2A02G252100.2		motif_sequence	165	4	-	organism	short_function
TraesCS2A02G252100.2		motif_sequence	199	4	+	organism	short_function
TraesCS2A02G252100.2		motif_sequence	400	4	-	organism	short_function
TraesCS2A02G252100.2		motif_sequence	574	4	+	organism	short_function
TraesCS2A02G252100.2		motif_sequence	635	4	+	organism	short_function
TraesCS2A02G252100.2		motif_sequence	725	4	+	organism	short_function
TraesCS2A02G252100.2		motif_sequence	733	4	+	organism	short_function
TraesCS2A02G252100.2		motif_sequence	1029	4	+	organism	short_function
TraesCS2A02G252100.2		motif_sequence	1039	4	+	organism	short_function
TraesCS2A02G252100.2		motif_sequence	1078	4	+	organism	short_function
TraesCS2A02G252100.2		motif_sequence	1175	4	-	organism	short_function
TraesCS2A02G252100.2		motif_sequence	1245	4	-	organism	short_function
TraesCS2A02G252100.2		motif_sequence	1298	4	-	organism	short_function
TraesCS2A02G252100.2		motif_sequence	1375	4	-	organism	short_function
TraesCS2A02G252100.2		motif_sequence	1481	4	-	organism	short_function
TraesCS2A02G252100.2		motif_sequence	1530	4	+	organism	short_function
TraesCS2A02G252100.2		motif_sequence	1546	4	-	organism	short_function
TraesCS2A02G252100.2		motif_sequence	1616	4	+	organism	short_function
TraesCS2A02G252100.2		motif_sequence	1686	4	-	organism	short_function
TraesCS2A02G252100.2		motif_sequence	1707	4	+	organism	short_function
TraesCS2A02G252100.2		motif_sequence	1772	4	-	organism	short_function
TraesCS2A02G252100.2		motif_sequence	1981	4	-	organism	short_function
TraesCS2A02G252100.2	STRE	AGGGG	303	5	+	Arabidopsis thaliana
TraesCS2A02G252100.2	STRE	AGGGG	1267	5	+	Arabidopsis thaliana
TraesCS2A02G252100.2	STRE	AGGGG	1758	5	+	Arabidopsis thaliana
TraesCS2A02G252100.2	STRE	AGGGG	1931	5	+	Arabidopsis thaliana
TraesCS2A02G252100.2	STRE	AGGGG	1944	5	+	Arabidopsis thaliana
TraesCS2A02G252100.2	STRE	AGGGG	1990	5	+	Arabidopsis thaliana
TraesCS2A02G252100.2	chs-CMA2a	TCACTTGA	510	8	+	Petroselinum crispum	part of a light responsive element
TraesCS2A02G252100.2	circadian	CAAAGATATC	1560	9	-	Lycopersicon esculentum	cis-acting regulatory element involved in circadian control
TraesCS2A02G252100.2	I-box	AAGATAAGGCT	1413	10	+	Gossypium hirsutum	part of a light responsive element
TraesCS2A02G252100.2	I-box	AGATAAGG	1414	8	+	Triticum aestivum	part of a light responsive element
TraesCS2A02G252100.2	Sp1	GGGCGG	1195	6	-	Oryza sativa	light responsive element
TraesCS2A02G252100.2	Sp1	GGGCGG	1524	6	-	Oryza sativa	light responsive element
TraesCS2A02G252100.2	TCCC-motif	TCTCCCT	200	7	+	Spinacia oleracea	part of a light responsive element
TraesCS2A02G252100.2	TCCC-motif	TCTCCCT	1079	7	+	Spinacia oleracea	part of a light responsive element
TraesCS2A02G252100.2	TCCC-motif	TCTCCCT	1086	7	+	Spinacia oleracea	part of a light responsive element
TraesCS2A02G252100.2	TGACG-motif	TGACG	23	5	+	Hordeum vulgare	cis-acting regulatory element involved in the MeJA-responsiveness
TraesCS2A02G252100.2	TGACG-motif	TGACG	1568	5	+	Hordeum vulgare	cis-acting regulatory element involved in the MeJA-responsiveness
TraesCS2A02G262100.1	LTR	CCGAAA	1213	6	-	Hordeum vulgare	cis-acting element involved in low-temperature responsiveness
TraesCS2A02G262100.1	STRE	AGGGG	323	5	-	Arabidopsis thaliana
TraesCS2A02G262100.1	STRE	AGGGG	1153	5	+	Arabidopsis thaliana
TraesCS2A02G262100.1	STRE	AGGGG	1194	5	-	Arabidopsis thaliana
TraesCS2A02G262100.1	G-Box	CACGTG	549	6	+	Pisum sativum	cis-acting regulatory element involved in light responsiveness
TraesCS2A02G262100.1	G-Box	CACGTG	886	6	+	Pisum sativum	cis-acting regulatory element involved in light responsiveness
TraesCS2A02G262100.1	CCAAT-box	CAACGG	417	6	+	Hordeum vulgare	MYBHv1 binding site
TraesCS2A02G262100.1	CCAAT-box	CAACGG	1426	6	-	Hordeum vulgare	MYBHv1 binding site
TraesCS2A02G262100.1	TGACG-motif	TGACG	389	5	+	Hordeum vulgare	cis-acting regulatory element involved in the MeJA-responsiveness
TraesCS2A02G262100.1	TGACG-motif	TGACG	924	5	+	Hordeum vulgare	cis-acting regulatory element involved in the MeJA-responsiveness
TraesCS2A02G262100.1	TGACG-motif	TGACG	949	5	+	Hordeum vulgare	cis-acting regulatory element involved in the MeJA-responsiveness
TraesCS2A02G262100.1	TGACG-motif	TGACG	1989	5	-	Hordeum vulgare	cis-acting regulatory element involved in the MeJA-responsiveness
TraesCS2A02G262100.1	AAAC-motif	CAATCAAAACCT	1938	11	-	Spinacia oleracea	light responsive element
TraesCS2A02G262100.1	DRE core	GCCGAC	620	6	-	Arabidopsis thaliana
TraesCS2A02G262100.1	DRE core	GCCGAC	1776	6	-	Arabidopsis thaliana
TraesCS2A02G262100.1	Myb-binding site	CAACAG	1080	6	-	Nicotiana tabacum
TraesCS2A02G262100.1	GATA-motif	AAGGATAAGG	657	9	-	Solanum tuberosum	part of a light responsive element
TraesCS2A02G262100.1	ABRE	CACGTG	549	6	+	Arabidopsis thaliana	cis-acting element involved in the abscisic acid responsiveness
TraesCS2A02G262100.1	ABRE	ACGTG	550	5	+	Arabidopsis thaliana	cis-acting element involved in the abscisic acid responsiveness
TraesCS2A02G262100.1	ABRE	CACGTG	886	6	+	Arabidopsis thaliana	cis-acting element involved in the abscisic acid responsiveness
TraesCS2A02G262100.1	ABRE	ACGTG	887	5	+	Arabidopsis thaliana	cis-acting element involved in the abscisic acid responsiveness
TraesCS2A02G262100.1	ABRE	ACGTG	1451	5	-	Arabidopsis thaliana	cis-acting element involved in the abscisic acid responsiveness
TraesCS2A02G262100.1	TATA-box	ATTATA	236	6	+	Brassica napus	core promoter element around -30 of transcription start
TraesCS2A02G262100.1	TATA-box	TATAA	237	5	-	Arabidopsis thaliana	core promoter element around -30 of transcription start
TraesCS2A02G262100.1	TATA-box	TATA	238	4	+	Arabidopsis thaliana	core promoter element around -30 of transcription start
TraesCS2A02G262100.1	TATA-box	TATA	410	4	+	Arabidopsis thaliana	core promoter element around -30 of transcription start
TraesCS2A02G262100.1	TATA-box	ATATAA	498	6	+	Brassica oleracea	core promoter element around -30 of transcription start
TraesCS2A02G262100.1	TATA-box	TATA	499	4	+	Arabidopsis thaliana	core promoter element around -30 of transcription start
TraesCS2A02G262100.1	TATA-box	ATATAA	601	6	+	Brassica oleracea	core promoter element around -30 of transcription start
TraesCS2A02G262100.1	TATA-box	TATA	602	4	+	Arabidopsis thaliana	core promoter element around -30 of transcription start
TraesCS2A02G262100.1	TATA-box	TATA	614	4	+	Arabidopsis thaliana	core promoter element around -30 of transcription start
TraesCS2A02G262100.1	TATA-box	TATA	691	4	+	Arabidopsis thaliana	core promoter element around -30 of transcription start
TraesCS2A02G262100.1	TATA-box	ATTATA	1354	6	+	Brassica napus	core promoter element around -30 of transcription start
TraesCS2A02G262100.1	TATA-box	TATAA	1355	5	-	Arabidopsis thaliana	core promoter element around -30 of transcription start
TraesCS2A02G262100.1	TATA-box	TATA	1356	4	-	Arabidopsis thaliana	core promoter element around -30 of transcription start
TraesCS2A02G262100.1	TATA-box	TATA	1378	4	-	Arabidopsis thaliana	core promoter element around -30 of transcription start
TraesCS2A02G262100.1	TATA-box	TATAA	1891	5	-	Arabidopsis thaliana	core promoter element around -30 of transcription start
TraesCS2A02G262100.1	TATA-box	TATA	1892	4	-	Arabidopsis thaliana	core promoter element around -30 of transcription start
TraesCS2A02G262100.1	TCA-element	CCATCTTTTT	790	9	-	Nicotiana tabacum	cis-acting element involved in salicylic acid responsiveness
TraesCS2A02G262100.1	TGA-element	AACGAC	1454	6	-	Brassica oleracea	auxin-responsive element
TraesCS2A02G262100.1	TGA-element	AACGAC	1523	6	-	Brassica oleracea	auxin-responsive element
TraesCS2A02G262100.1	TGA-element	AACGAC	1701	6	+	Brassica oleracea	auxin-responsive element
TraesCS2A02G262100.1	TGA-box	TGACGTAA	389	8	+	Glycine max	part of an auxin-responsive element
TraesCS2A02G262100.1	TGA-box	TGACGTAA	949	8	+	Glycine max	part of an auxin-responsive element
TraesCS2A02G262100.1		motif_sequence	33	4	+	organism	short_function
TraesCS2A02G262100.1		motif_sequence	67	4	+	organism	short_function
TraesCS2A02G262100.1		motif_sequence	259	4	+	organism	short_function
TraesCS2A02G262100.1		motif_sequence	403	4	-	organism	short_function
TraesCS2A02G262100.1		motif_sequence	543	4	+	organism	short_function
TraesCS2A02G262100.1		motif_sequence	624	4	-	organism	short_function
TraesCS2A02G262100.1		motif_sequence	683	4	-	organism	short_function
TraesCS2A02G262100.1		motif_sequence	800	4	+	organism	short_function
TraesCS2A02G262100.1		motif_sequence	856	4	-	organism	short_function
TraesCS2A02G262100.1		motif_sequence	897	4	-	organism	short_function
TraesCS2A02G262100.1		motif_sequence	1185	4	-	organism	short_function
TraesCS2A02G262100.1		motif_sequence	1831	4	+	organism	short_function
TraesCS2A02G262100.1	MYB recognition site	CCGTTG	417	6	-	Arabidopsis thaliana
TraesCS2A02G262100.1	MYB recognition site	CCGTTG	1426	6	+	Arabidopsis thaliana
TraesCS2A02G262100.1	Unnamed__1	CGTGG	548	5	-	Zea mays
TraesCS2A02G262100.1	Unnamed__1	CGTGG	888	5	+	Zea mays
TraesCS2A02G262100.1	Unnamed__1	CGTGG	1450	5	-	Zea mays
TraesCS2A02G262100.1	MYB	CAACAG	1080	6	-	Arabidopsis thaliana
TraesCS2A02G262100.1	ARE	AAACCA	998	6	-	Zea mays	cis-acting regulatory element essential for the anaerobic induction
TraesCS2A02G262100.1	G-box	CACGTG	549	6	+	Arabidopsis thaliana	cis-acting regulatory element involved in light responsiveness
TraesCS2A02G262100.1	G-box	CACGTG	886	6	+	Arabidopsis thaliana	cis-acting regulatory element involved in light responsiveness
TraesCS2A02G262100.1	G-box	CACGTC	1451	6	+	Zea mays	cis-acting regulatory element involved in light responsiveness
TraesCS2A02G262100.1	G-box	CACGAC	1486	6	-	Zea mays	cis-acting regulatory element involved in light responsiveness
TraesCS2A02G262100.1	MYC	CATGTG	84	6	+	Arabidopsis thaliana
TraesCS2A02G262100.1	MYC	CATTTG	1240	6	+	Arabidopsis thaliana
TraesCS2A02G262100.1	MYC	CATTTG	1322	6	-	Arabidopsis thaliana
TraesCS2A02G262100.1	Myb	CAACTG	73	6	+	Arabidopsis thaliana
TraesCS2A02G262100.1	GARE-motif	TCTGTTG	1079	7	+	Brassica oleracea	gibberellin-responsive element
TraesCS2A02G262100.1	MBS	CAACTG	73	6	+	Arabidopsis thaliana	MYB binding site involved in drought-inducibility
TraesCS2A02G262100.1	CCGTCC motif	CCGTCC	1503	6	+	Nicotiana tabacum
TraesCS2A02G262100.1	W box	TTGACC	538	6	+	Arabidopsis thaliana
TraesCS2A02G262100.1	ERE	ATTTTAAA	931	8	-	Nicotiana glutinos
TraesCS2A02G262100.1	CAAT-box	CAAT	1	4	-	Nicotiana glutinosa
TraesCS2A02G262100.1	CAAT-box	TGCCAAC	70	7	+	Petunia hybrida	common cis-acting element in promoter and enhancer regions
TraesCS2A02G262100.1	CAAT-box	CAAT	160	4	-	Nicotiana glutinosa
TraesCS2A02G262100.1	CAAT-box	CAAT	183	4	+	Nicotiana glutinosa
TraesCS2A02G262100.1	CAAT-box	CAAAT	196	5	+	Pisum sativum	common cis-acting element in promoter and enhancer regions
TraesCS2A02G262100.1	CAAT-box	CAAT	264	4	+	Nicotiana glutinosa
TraesCS2A02G262100.1	CAAT-box	CAAAT	295	5	+	Pisum sativum	common cis-acting element in promoter and enhancer regions
TraesCS2A02G262100.1	CAAT-box	CAAT	337	4	+	Nicotiana glutinosa
TraesCS2A02G262100.1	CAAT-box	CCAAT	349	5	+	Arabidopsis thaliana	common cis-acting element in promoter and enhancer regions
TraesCS2A02G262100.1	CAAT-box	CAAT	350	4	+	Nicotiana glutinosa
TraesCS2A02G262100.1	CAAT-box	CAAAT	352	5	-	Pisum sativum	common cis-acting element in promoter and enhancer regions
TraesCS2A02G262100.1	CAAT-box	CAAT	374	4	-	Nicotiana glutinosa
TraesCS2A02G262100.1	CAAT-box	CAAT	386	4	+	Nicotiana glutinosa
TraesCS2A02G262100.1	CAAT-box	CAAT	481	4	-	Nicotiana glutinosa
TraesCS2A02G262100.1	CAAT-box	CAAT	496	4	+	Nicotiana glutinosa
TraesCS2A02G262100.1	CAAT-box	CAAT	606	4	-	Nicotiana glutinosa
TraesCS2A02G262100.1	CAAT-box	CAAT	611	4	+	Nicotiana glutinosa
TraesCS2A02G262100.1	CAAT-box	CAAT	631	4	+	Nicotiana glutinosa
TraesCS2A02G262100.1	CAAT-box	CAAAT	703	5	+	Pisum sativum	common cis-acting element in promoter and enhancer regions
TraesCS2A02G262100.1	CAAT-box	CAAT	706	4	-	Nicotiana glutinosa
TraesCS2A02G262100.1	CAAT-box	CAAT	1042	4	-	Nicotiana glutinosa
TraesCS2A02G262100.1	CAAT-box	CAAAT	1073	5	+	Pisum sativum	common cis-acting element in promoter and enhancer regions
TraesCS2A02G262100.1	CAAT-box	CAAT	1209	4	-	Nicotiana glutinosa
TraesCS2A02G262100.1	CAAT-box	CAAAT	1241	5	-	Pisum sativum	common cis-acting element in promoter and enhancer regions
TraesCS2A02G262100.1	CAAT-box	CAAAT	1269	5	+	Pisum sativum	common cis-acting element in promoter and enhancer regions
TraesCS2A02G262100.1	CAAT-box	CAAAT	1322	5	+	Pisum sativum	common cis-acting element in promoter and enhancer regions
TraesCS2A02G262100.1	CAAT-box	CAAT	1603	4	-	Nicotiana glutinosa
[truncated: 4,542 more rows]
